# Supplementary material for: PCSK9 and Breast Cancer Survival: A Mendelian Randomization Study
Source: Cancer Epidemiol Biomarkers Prev. 2026 Mar 23;35(6):873–82. doi: 10.1158/1055-9965.EPI-25-1569 (PMC13227093; doi:10.1158/1055-9965.EPI-25-1569)
Supplement: Table S1 — shows the genetic exposure associations used in the MR analyses. [file epi-25-1569_table_s1_suppst1.xlsx]

## Sheet: S1_IVs_MR
		Table S1: Instruments and exposure association for the univariable approaches. Instrumental variants used in the MR approaches with exposure levels at p<5x10^-8 after pruning or rs562556 (MRapproach "QTL" or "rs562556") from Pott et al., GTEx v8, or GLGC. For each SNP we report the exposure summary statistics. Please note: if the p-value was below 1e-291, it is displayed as 0, and highlighted in …
rsID	chr	pos_b37	pos_b38	OA	EA	exposure	setting	source	MRapproach	instrumentLocus	EAF	nSamples	beta	se	pval	absZScore
rs4661359	1	16513153	16186658	T	C	LDL-C levels	all	Graham et al.	multiple variants	genome-wide	0.372	1222675	-0.0136191	0.00144434	4.13e-21	9.42929
rs4661359	1	16513153	16186658	T	C	LDL-C levels	females	Kanoni et al.	multiple variants	genome-wide	0.372	553998	-0.015574	0.00210828	1.5e-13	7.38706
rs2992752	1	18808526	18482032	C	A	LDL-C levels	all	Graham et al.	multiple variants	genome-wide	0.37	1230449	0.0101005	0.00142901	1.57e-12	7.06818
rs612177	1	23792009	23465516	T	G	LDL-C levels	all	Graham et al.	multiple variants	genome-wide	0.104	1213448	-0.0176244	0.00232048	3.07e-14	7.59515
rs35345536	1	25766488	25439997	G	A	LDL-C levels	all	Graham et al.	multiple variants	genome-wide	0.453	1218815	-0.0257855	0.00139861	6.69e-76	18.4365
rs35345536	1	25766488	25439997	G	A	LDL-C levels	females	Kanoni et al.	multiple variants	genome-wide	0.453	551526	-0.0268592	0.00204929	3.02e-39	13.1066
rs41311276	1	26387625	26061134	A	C	LDL-C levels	all	Graham et al.	multiple variants	genome-wide	0.175	1231169	-0.0142915	0.00184046	8.15e-15	7.76518
rs114165349	1	27021913	26695422	G	C	LDL-C levels	all	Graham et al.	multiple variants	genome-wide	0.0233	1231042	0.0835384	0.00462313	5.53e-73	18.0697
rs114165349	1	27021913	26695422	G	C	LDL-C levels	females	Kanoni et al.	multiple variants	genome-wide	0.0236	557779	0.112248	0.00661522	1.41e-64	16.9681
rs17853159	1	45810865	45345193	G	A	LDL-C levels	all	Graham et al.	multiple variants	genome-wide	0.0778	1231253	-0.022428	0.00258562	4.17e-18	8.67413
rs76564042	1	54849397	54383724	T	C	LDL-C levels	all	Graham et al.	multiple variants	genome-wide	0.0113	1226661	-0.0470027	0.00677749	4.06e-12	6.93512
rs12043403	1	55431933	54966260	T	C	LDL-C levels	all	Graham et al.	multiple variants	PCSK9	0.0975	1220570	-0.024476	0.00246425	3.01e-23	9.93243
rs12043403	1	55431933	54966260	T	C	LDL-C levels	females	Kanoni et al.	multiple variants	PCSK9	0.0983	552780	-0.0235655	0.00351703	2.08e-11	6.7004
rs12409233	1	55436599	54970926	G	C	LDL-C levels	all	Graham et al.	multiple variants	PCSK9	0.0882	1228324	-0.0225537	0.00244129	2.5e-20	9.23844
rs11206498	1	55437104	54971431	A	G	LDL-C levels	all	Graham et al.	multiple variants	PCSK9	0.342	1231222	0.010318	0.00146968	2.21e-12	7.02058
rs890576	1	55452897	54987224	C	G	LDL-C levels	all	Graham et al.	multiple variants	PCSK9	0.202	1218375	-0.0152847	0.00174823	2.27e-18	8.74296
rs17111474	1	55479967	55014294	C	T	LDL-C levels	all	Graham et al.	multiple variants	PCSK9	0.296	1157592	0.0113165	0.00163522	4.5e-12	6.92048
rs2495503	1	55485917	55020244	G	A	LDL-C levels	all	Graham et al.	multiple variants	PCSK9	0.258	1222243	0.0348698	0.00158486	2.77e-107	22.0018
rs2495503	1	55485917	55020244	G	A	LDL-C levels	females	Kanoni et al.	multiple variants	PCSK9	0.258	549479	0.0333159	0.00233031	2.29e-46	14.2968
rs2495503	1	55485917	55020244	G	A	PCSK9 GE levels	Adipose Visceral Omentum	GTExv10	multiple variants	PCSK9	0.295377	584	0.606531	0.047109	4.47818e-33	12.8751
rs11206507	1	55486117	55020444	G	A	PCSK9 GE levels	Nerve Tibial	GTExv10	multiple variants	PCSK9	0.161919	667	0.373122	0.0541553	1.42174e-11	6.88984
rs12117661	1	55487346	55021673	C	G	PCSK9 GE levels	Whole Blood	GTExv10	multiple variants	PCSK9	0.256875	800	-0.155682	0.0246756	4.86321e-10	6.30913
rs34232196	1	55489542	55023869	C	T	LDL-C levels	all	Graham et al.	multiple variants	PCSK9	0.242	1227724	-0.0663103	0.00164125	0	40.4023
rs34232196	1	55489542	55023869	C	T	LDL-C levels	females	Kanoni et al.	multiple variants	PCSK9	0.24	554967	-0.0671618	0.00238869	6.14e-174	28.1166
rs34232196	1	55489542	55023869	C	T	PCSK9 GE levels	Nerve Tibial	GTExv10	multiple variants	PCSK9	0.253373	667	-0.811129	0.0369473	9.19637e-79	21.9537
rs34232196	1	55489542	55023869	C	T	PCSK9 GE levels	Lung	GTExv10	multiple variants	PCSK9	0.261231	601	-0.302199	0.0284411	4.84017e-24	10.6254
rs12739979	1	55496648	55030975	C	T	LDL-C levels	all	Graham et al.	multiple variants	PCSK9	0.238	1145060	-0.0270434	0.00181243	2.4e-50	14.9211
rs12739979	1	55496648	55030975	C	T	LDL-C levels	females	Kanoni et al.	multiple variants	PCSK9	0.236	521930	-0.0260335	0.00258359	7.02e-24	10.0765
rs2495491	1	55498428	55032755	T	G	PCSK9 PE levels	all	Pott et al.	multiple variants	PCSK9	0.2485	20016	0.0362086	0.0034236	3.84274e-26	10.5762
rs2495491	1	55498428	55032755	T	G	PCSK9 PE levels	females	Pott et al.	multiple variants	PCSK9	0.249265	8936	0.0322103	0.00499631	1.14154e-10	6.44682
rs72660548	1	55500978	55035305	C	G	LDL-C levels	all	Graham et al.	multiple variants	PCSK9	0.0202	1230647	0.0704297	0.00495026	6.19e-46	14.2275
rs72660548	1	55500978	55035305	C	G	LDL-C levels	females	Kanoni et al.	multiple variants	PCSK9	0.0202	556814	0.0733336	0.0072184	3.01e-24	10.1593
rs17111503	1	55503448	55037775	A	G	LDL-C levels	all	Graham et al.	multiple variants	PCSK9	0.256	1222825	0.0487264	0.00160687	5.57e-202	30.3238
rs17111503	1	55503448	55037775	A	G	LDL-C levels	females	Kanoni et al.	multiple variants	PCSK9	0.255	552438	0.0483469	0.00234749	3.03e-94	20.5951
rs2479408	1	55504188	55038515	C	G	LDL-C levels	all	Graham et al.	multiple variants	PCSK9	0.199	1201181	-0.0445077	0.00180457	2.61e-134	24.6639
rs2479408	1	55504188	55038515	C	G	LDL-C levels	females	Kanoni et al.	multiple variants	PCSK9	0.197	550572	-0.0423442	0.00261833	7.92e-59	16.1722
rs11591147	1	55505647	55039974	G	T	LDL-C levels	all	Graham et al.	multiple variants	genome-wide	0.0163	1224401	-0.433696	0.005426	0	79.9292
rs11591147	1	55505647	55039974	G	T	LDL-C levels	all	Graham et al.	multiple variants	PCSK9	0.0163	1224401	-0.433696	0.005426	0	79.9292
rs11591147	1	55505647	55039974	G	T	LDL-C levels	females	Kanoni et al.	multiple variants	genome-wide	0.0162	554587	-0.447403	0.00799674	0	55.9482
rs11591147	1	55505647	55039974	G	T	LDL-C levels	females	Kanoni et al.	multiple variants	PCSK9	0.0162	554587	-0.447403	0.00799674	0	55.9482
rs11591147	1	55505647	55039974	G	T	PCSK9 PE levels	all	Pott et al.	multiple variants	PCSK9	0.0149	19091	-0.350564	0.0124486	1.76626e-174	28.1608
rs11591147	1	55505647	55039974	G	T	PCSK9 PE levels	females	Pott et al.	multiple variants	PCSK9	0.015264	8358	-0.338702	0.0183227	2.69882e-76	18.4854
rs11583680	1	55505668	55039995	C	T	PCSK9 PE levels	all	Pott et al.	multiple variants	PCSK9	0.1355	20016	-0.0482893	0.00418233	7.73063e-31	11.546
rs11583680	1	55505668	55039995	C	T	PCSK9 GE levels	Brain Cerebellum	GTExv10	multiple variants	PCSK9	0.107955	264	-0.880778	0.0917018	2.51681e-18	9.6048
rs11583680	1	55505668	55039995	C	T	PCSK9 GE levels	Brain Cerebellar Hemisphere	GTExv10	multiple variants	PCSK9	0.106884	276	-0.658755	0.0723984	5.45875e-17	9.09903
rs11583680	1	55505668	55039995	C	T	PCSK9 PE levels	females	Pott et al.	multiple variants	PCSK9	0.131654	8936	-0.0443261	0.00629334	1.87563e-12	7.04333
rs531701	1	55513725	55048052	A	T	PCSK9 GE levels	Pancreas	GTExv10	multiple variants	PCSK9	0.236188	362	-0.347738	0.0613717	3.50134e-08	5.6661
rs693668	1	55521109	55055436	A	G	LDL-C levels	all	Graham et al.	multiple variants	PCSK9	0.359	1210683	-0.0564582	0.00146234	0	38.6081
rs693668	1	55521109	55055436	A	G	LDL-C levels	females	Kanoni et al.	multiple variants	PCSK9	0.358	553951	-0.0514867	0.00213077	5.4e-129	24.1634
rs693668	1	55521109	55055436	A	G	PCSK9 PE levels	all	Pott et al.	multiple variants	PCSK9	0.3716	20016	-0.0412827	0.00288838	2.43154e-46	14.2927
rs693668	1	55521109	55055436	A	G	PCSK9 GE levels	Whole Blood	GTExv10	multiple variants	PCSK9	0.391875	800	-0.19737	0.0220633	3.01012e-18	8.94563
rs693668	1	55521109	55055436	A	G	PCSK9 PE levels	females	Pott et al.	multiple variants	PCSK9	0.377464	8936	-0.0295209	0.00421541	2.50202e-12	7.00309
rs472495	1	55521313	55055640	T	G	PCSK9 GE levels	Spleen	GTExv10	multiple variants	PCSK9	0.373646	277	-0.28697	0.0447714	8.63578e-10	6.40967
rs562556	1	55524237	55058564	A	G	LDL-C levels	all	Graham et al.	single variant	PCSK9	0.175	1228593	-0.0389082	0.00182133	2.98e-101	21.3625
rs562556	1	55524237	55058564	A	G	LDL-C levels	females	Kanoni et al.	single variant	PCSK9	0.175	557002	-0.0364947	0.00266539	1.13e-42	13.6921
rs562556	1	55524237	55058564	A	G	PCSK9 PE levels	all	Pott et al.	single variant	PCSK9	0.1655	20016	-0.0298005	0.00373361	1.44365e-15	7.98167
rs562556	1	55524237	55058564	A	G	PCSK9 GE levels	Spleen	GTExv10	single variant	PCSK9	0.16065	277	-0.280087	0.0626143	1.23018e-05	4.47322
rs562556	1	55524237	55058564	A	G	PCSK9 GE levels	Esophagus Muscularis	GTExv10	single variant	PCSK9	0.156863	561	-0.245017	0.0562922	1.63798e-05	4.35258
rs562556	1	55524237	55058564	A	G	PCSK9 PE levels	females	Pott et al.	single variant	PCSK9	0.166261	8936	-0.0221341	0.00547798	5.33034e-05	4.04056
rs41297885	1	55526840	55061167	C	G	LDL-C levels	all	Graham et al.	multiple variants	PCSK9	0.0358	1230153	-0.0406301	0.00378858	7.82e-27	10.7244
rs41297885	1	55526840	55061167	C	G	LDL-C levels	females	Kanoni et al.	multiple variants	PCSK9	0.0364	557681	-0.0367612	0.00543261	1.32e-11	6.76677
rs28385715	1	55532142	55066469	T	G	LDL-C levels	all	Graham et al.	multiple variants	PCSK9	0.0229	1198344	0.0455686	0.00489729	1.34e-20	9.30486
rs77011887	1	55534271	55068598	C	T	LDL-C levels	all	Graham et al.	multiple variants	PCSK9	0.017	1223074	0.0459218	0.00570361	8.19e-16	8.05136
rs142116310	1	55536386	55070713	G	A	LDL-C levels	all	Graham et al.	multiple variants	PCSK9	0.0107	1220098	0.0554039	0.00723134	1.84e-14	7.66164
rs115465289	1	55580914	55115241	G	A	LDL-C levels	all	Graham et al.	multiple variants	PCSK9	0.0312	1227389	-0.0406552	0.00422364	6.23e-22	9.62563
rs138779133	1	55604404	55138731	A	G	LDL-C levels	all	Graham et al.	multiple variants	PCSK9	0.0271	1228543	-0.0599362	0.00433766	2e-43	13.8176
rs138779133	1	55604404	55138731	A	G	LDL-C levels	females	Kanoni et al.	multiple variants	PCSK9	0.0275	556738	-0.0505512	0.00618453	2.99e-16	8.17381
rs79494709	1	55608984	55143311	G	C	LDL-C levels	all	Graham et al.	multiple variants	PCSK9	0.0491	1223720	-0.0257612	0.0032526	2.37e-15	7.92019
rs55817205	1	55609056	55143383	G	A	LDL-C levels	all	Graham et al.	multiple variants	PCSK9	0.0116	1219855	0.0676289	0.00712427	2.25e-21	9.49275
rs55817205	1	55609056	55143383	G	A	LDL-C levels	females	Kanoni et al.	multiple variants	PCSK9	0.012	550823	0.062383	0.00985876	2.49e-10	6.32767
rs115394954	1	56474336	56008663	T	C	LDL-C levels	all	Graham et al.	multiple variants	genome-wide	0.0219	1225274	-0.0471471	0.00480107	9.22e-23	9.82012
rs17457613	1	56715853	56250181	G	C	LDL-C levels	females	Kanoni et al.	multiple variants	genome-wide	0.0211	554864	-0.0573564	0.00722558	2.06e-15	7.93796
rs17121798	1	61675857	61210185	C	G	LDL-C levels	all	Graham et al.	multiple variants	genome-wide	0.0745	1231252	-0.0180307	0.00265553	1.12e-11	6.78987
rs598253	1	62911341	62445670	T	C	LDL-C levels	all	Graham et al.	multiple variants	genome-wide	0.338	1224087	-0.0421113	0.00149784	6.48e-174	28.1147
rs12042319	1	63049819	62584148	G	A	LDL-C levels	females	Kanoni et al.	multiple variants	genome-wide	0.338	556991	-0.0506375	0.00214635	4.62e-123	23.5924
rs72954738	1	92467741	92002184	A	C	LDL-C levels	all	Graham et al.	multiple variants	genome-wide	0.0851	1231249	-0.018333	0.00247507	1.29e-13	7.40706
rs11164605	1	92946479	92480922	A	G	LDL-C levels	females	Kanoni et al.	multiple variants	genome-wide	0.208	551516	-0.0234418	0.00252206	1.48e-20	9.2947
rs2391159	1	92971951	92506394	C	T	LDL-C levels	all	Graham et al.	multiple variants	genome-wide	0.207	1231220	-0.0234181	0.00171891	2.89e-42	13.6238
rs56111229	1	107566689	107024067	T	A	LDL-C levels	females	Kanoni et al.	multiple variants	genome-wide	0.34	558486	0.0134568	0.00214296	3.4e-10	6.27954
rs2232015	1	107599258	107056636	A	T	LDL-C levels	all	Graham et al.	multiple variants	genome-wide	0.334	1226965	0.0122878	0.00147696	8.82e-17	8.31966
rs12740374	1	109817590	109274968	G	T	LDL-C levels	all	Graham et al.	multiple variants	genome-wide	0.219	1231254	-0.148228	0.00166391	0	89.0841
rs12740374	1	109817590	109274968	G	T	LDL-C levels	females	Kanoni et al.	multiple variants	genome-wide	0.22	558493	-0.145312	0.00243494	0	59.6779
rs1910485	1	114490635	113948013	G	A	LDL-C levels	females	Kanoni et al.	multiple variants	genome-wide	0.263	558491	-0.0143982	0.00229747	3.68e-10	6.26698
rs10788873	1	150250534	150278123	A	T	LDL-C levels	all	Graham et al.	multiple variants	genome-wide	0.475	1224051	-0.0104125	0.00140853	1.44e-13	7.39246
rs267733	1	150958836	150986360	A	G	LDL-C levels	all	Graham et al.	multiple variants	genome-wide	0.156	1230294	-0.0187116	0.00190325	8.25e-23	9.83139
rs4971077	1	155128717	155156241	T	C	LDL-C levels	all	Graham et al.	multiple variants	genome-wide	0.477	1230382	0.0120845	0.00139918	5.78e-18	8.63684
rs4971054	1	155130258	155157782	T	G	LDL-C levels	females	Kanoni et al.	multiple variants	genome-wide	0.414	558031	0.0137645	0.00205686	2.2e-11	6.692
rs12045893	1	158530416	158560626	C	T	LDL-C levels	all	Graham et al.	multiple variants	genome-wide	0.248	1230416	0.0108397	0.00160036	1.26e-11	6.77329
rs2244101	1	182156079	182186944	C	G	LDL-C levels	females	Kanoni et al.	multiple variants	genome-wide	0.327	558039	0.0156188	0.00215618	4.36e-13	7.24374
rs1689801	1	182165484	182196349	G	A	LDL-C levels	all	Graham et al.	multiple variants	genome-wide	0.325	1230440	0.0144266	0.00147894	1.76e-22	9.75469
rs2296288	1	183072590	183103455	C	T	LDL-C levels	all	Graham et al.	multiple variants	genome-wide	0.437	1230426	-0.0113161	0.00140604	8.4e-16	8.04821
rs2642438	1	220970028	220796686	G	A	LDL-C levels	all	Graham et al.	multiple variants	genome-wide	0.294	1218032	-0.0268921	0.00152599	1.65e-69	17.6227
rs2642438	1	220970028	220796686	G	A	LDL-C levels	females	Kanoni et al.	multiple variants	genome-wide	0.294	551088	-0.0308627	0.00223817	2.96e-43	13.7893
rs12117480	1	224451838	224264136	C	A	LDL-C levels	all	Graham et al.	multiple variants	genome-wide	0.0371	1230453	-0.0248106	0.00373416	3.05e-11	6.64423
rs2587534	1	234849339	234713592	A	G	LDL-C levels	females	Kanoni et al.	multiple variants	genome-wide	0.475	551020	-0.0416658	0.00205628	2.74e-91	20.2627
rs553427	1	234852760	234717013	T	C	LDL-C levels	all	Graham et al.	multiple variants	genome-wide	0.473	1227838	-0.0403134	0.00140727	1.77e-180	28.6465
rs59372965	2	17948215	17766948	A	G	LDL-C levels	all	Graham et al.	multiple variants	genome-wide	0.102	1230452	-0.0149218	0.00227972	5.93e-11	6.54545
rs870527	2	20369701	20169940	T	A	LDL-C levels	all	Graham et al.	multiple variants	genome-wide	0.496	1231065	-0.0155682	0.001386	2.82e-29	11.2325
rs7575840	2	21273490	21050618	G	T	LDL-C levels	all	Graham et al.	multiple variants	genome-wide	0.342	1231072	0.0886737	0.0014697	0	60.3346
rs7575840	2	21273490	21050618	G	T	LDL-C levels	females	Kanoni et al.	multiple variants	genome-wide	0.344	558402	0.0947934	0.00213906	0	44.3154
rs55701660	2	21877238	21654366	C	T	LDL-C levels	all	Graham et al.	multiple variants	genome-wide	0.128	1215833	0.0219531	0.00226448	3.18e-22	9.69454
rs1260326	2	27730940	27508073	C	T	LDL-C levels	all	Graham et al.	multiple variants	genome-wide	0.39	1228647	0.0306622	0.00141948	1.76e-103	21.601
rs1260326	2	27730940	27508073	C	T	LDL-C levels	females	Kanoni et al.	multiple variants	genome-wide	0.386	557035	0.0364788	0.00208113	8.7e-69	17.5284
rs10175826	2	28261384	28038517	A	G	LDL-C levels	all	Graham et al.	multiple variants	genome-wide	0.22	1221441	-0.0149592	0.00170969	2.14e-18	8.74966
rs72613899	2	43467835	43240696	G	A	LDL-C levels	all	Graham et al.	multiple variants	genome-wide	0.166	1231240	0.0190672	0.00195244	1.58e-22	9.76583
rs7595299	2	43480317	43253178	G	A	LDL-C levels	females	Kanoni et al.	multiple variants	genome-wide	0.15	558494	0.0217884	0.00287258	3.33e-14	7.58496
rs4299376	2	44072576	43845437	T	G	LDL-C levels	all	Graham et al.	multiple variants	genome-wide	0.309	1215583	0.0700085	0.00150787	0	46.4287
rs4299376	2	44072576	43845437	T	G	LDL-C levels	females	Kanoni et al.	multiple variants	genome-wide	0.308	554172	0.0803932	0.00220345	1.91e-291	36.4851
rs4671050	2	62988169	62761034	G	T	LDL-C levels	all	Graham et al.	multiple variants	genome-wide	0.32	1230373	-0.0223969	0.0015036	3.52e-50	14.8955
rs4671050	2	62988169	62761034	G	T	LDL-C levels	females	Kanoni et al.	multiple variants	genome-wide	0.317	558000	-0.0300292	0.00218138	4.07e-43	13.7661
rs12993804	2	63494689	63267554	T	A	LDL-C levels	all	Graham et al.	multiple variants	genome-wide	0.286	1230425	-0.0179445	0.00155246	6.67e-31	11.5588
rs13032049	2	63581507	63354372	A	G	LDL-C levels	females	Kanoni et al.	multiple variants	genome-wide	0.278	558040	-0.024566	0.00226551	2.14e-27	10.8435
rs954680	2	64913045	64685911	G	C	LDL-C levels	all	Graham et al.	multiple variants	genome-wide	0.298	1220562	-0.0123572	0.0015382	9.47e-16	8.03355
rs2970901	2	88428834	88129315	G	T	LDL-C levels	all	Graham et al.	multiple variants	genome-wide	0.459	1231226	0.00969091	0.00140968	6.22e-12	6.87455
rs10185855	2	101642260	101025798	A	G	LDL-C levels	all	Graham et al.	multiple variants	genome-wide	0.361	1231243	-0.0129858	0.0014352	1.46e-19	9.04808
rs2683804	2	109064354	108447898	G	A	LDL-C levels	females	Kanoni et al.	multiple variants	genome-wide	0.194	558491	0.0213484	0.00256519	8.62e-17	8.32235
rs1992172	2	109093836	108477380	A	G	LDL-C levels	all	Graham et al.	multiple variants	genome-wide	0.194	1231261	0.019503	0.00175889	1.43e-28	11.0882
rs6734238	2	113841030	113083453	A	G	LDL-C levels	females	Kanoni et al.	multiple variants	genome-wide	0.407	558491	-0.0165277	0.00206028	1.04e-15	8.02206
rs150474434	2	118845121	118087545	G	A	LDL-C levels	all	Graham et al.	multiple variants	genome-wide	0.0949	1231176	-0.0423421	0.00238341	1.31e-70	17.7653
rs150474434	2	118845121	118087545	G	A	LDL-C levels	females	Kanoni et al.	multiple variants	genome-wide	0.0949	558450	-0.0456021	0.00347116	2.01e-39	13.1374
rs17050272	2	121306440	120548864	G	A	LDL-C levels	all	Graham et al.	multiple variants	genome-wide	0.421	1186453	-0.0228383	0.00144725	4.24e-56	15.7805
rs17050272	2	121306440	120548864	G	A	LDL-C levels	females	Kanoni et al.	multiple variants	genome-wide	0.421	527809	-0.0237349	0.00215063	2.55e-28	11.0363
rs62171443	2	135594221	134836651	T	C	LDL-C levels	all	Graham et al.	multiple variants	genome-wide	0.26	1205107	0.0128142	0.00167086	1.73e-14	7.66922
rs12614487	2	158434569	157578057	C	T	LDL-C levels	all	Graham et al.	multiple variants	genome-wide	0.074	1231256	-0.026633	0.0026376	5.67e-24	10.0974
rs10187501	2	165532454	164675944	A	G	LDL-C levels	females	Kanoni et al.	multiple variants	genome-wide	0.355	558472	-0.0188567	0.00211806	5.44e-19	8.90282
rs10184673	2	169827796	168971286	A	G	LDL-C levels	all	Graham et al.	multiple variants	genome-wide	0.405	1231166	0.0220445	0.00142603	6.6e-54	15.4587
rs10184673	2	169827796	168971286	A	G	LDL-C levels	females	Kanoni et al.	multiple variants	genome-wide	0.401	558444	0.0237048	0.00207233	2.68e-30	11.4387
rs12693968	2	203302627	202437904	G	A	LDL-C levels	all	Graham et al.	multiple variants	genome-wide	0.258	1230421	0.0212882	0.00159951	2.05e-40	13.3092
rs140201293	2	204015972	203151249	T	C	LDL-C levels	all	Graham et al.	multiple variants	genome-wide	0.122	1230451	-0.026794	0.00212756	2.28e-36	12.5938
rs140201293	2	204015972	203151249	T	C	LDL-C levels	females	Kanoni et al.	multiple variants	genome-wide	0.122	558039	-0.0282014	0.00308501	6.16e-20	9.14143
rs13076933	3	12327431	12285932	T	G	LDL-C levels	all	Graham et al.	multiple variants	genome-wide	0.257	1231121	-0.0245071	0.00159894	5.04e-53	15.3271
rs709147	3	12448940	12407441	A	G	LDL-C levels	females	Kanoni et al.	multiple variants	genome-wide	0.375	558488	-0.0222526	0.00208398	1.29e-26	10.6779
rs6792725	3	24520283	24478792	G	A	LDL-C levels	all	Graham et al.	multiple variants	genome-wide	0.319	1212395	0.015304	0.00156248	1.19e-22	9.79469
rs62252137	3	32512038	32470546	T	C	LDL-C levels	females	Kanoni et al.	multiple variants	genome-wide	0.0637	558490	-0.0443057	0.00417049	2.31e-26	10.6236
rs9824286	3	32516218	32474726	G	A	LDL-C levels	all	Graham et al.	multiple variants	genome-wide	0.0726	1231253	-0.0368634	0.00270655	3.04e-42	13.6201
rs13621	3	52558133	52524117	T	C	LDL-C levels	all	Graham et al.	multiple variants	genome-wide	0.462	1228456	0.010972	0.00139783	4.18e-15	7.84931
rs11709976	3	58325347	58339620	A	G	LDL-C levels	females	Kanoni et al.	multiple variants	genome-wide	0.0871	558493	-0.0378323	0.003573	3.37e-26	10.5884
rs71311871	3	58420613	58434886	A	G	LDL-C levels	all	Graham et al.	multiple variants	genome-wide	0.0814	1231258	-0.0379602	0.00252076	3.01e-51	15.059
rs12630829	3	119756170	120037323	A	G	LDL-C levels	all	Graham et al.	multiple variants	genome-wide	0.183	1231245	0.0121344	0.00181122	2.09e-11	6.69957
rs9837149	3	122230845	122511998	G	C	LDL-C levels	all	Graham et al.	multiple variants	genome-wide	0.153	1231260	0.0188877	0.0019215	8.39e-23	9.82966
rs9841897	3	122282569	122563722	T	C	LDL-C levels	females	Kanoni et al.	multiple variants	genome-wide	0.153	558486	0.0287467	0.00282421	2.47e-24	10.1787
rs2011442	3	124959834	125240990	T	C	LDL-C levels	all	Graham et al.	multiple variants	genome-wide	0.339	1221419	-0.0120962	0.00148542	3.85e-16	8.14329
rs56299595	3	129278182	129559339	A	G	LDL-C levels	all	Graham et al.	multiple variants	genome-wide	0.125	1226342	0.0182263	0.00211541	6.94e-18	8.61597
rs74341202	3	132183991	132465147	G	A	LDL-C levels	all	Graham et al.	multiple variants	genome-wide	0.0497	1220569	-0.0425579	0.00322656	1e-39	13.1899
rs77436593	3	132215771	132496927	G	A	LDL-C levels	females	Kanoni et al.	multiple variants	genome-wide	0.086	558489	-0.0403445	0.00361587	6.57e-29	11.1576
rs523118	3	135965888	136247046	G	T	LDL-C levels	all	Graham et al.	multiple variants	genome-wide	0.211	1218799	-0.0144134	0.00177081	3.97e-16	8.13944
rs67214626	3	135989376	136270534	C	T	LDL-C levels	females	Kanoni et al.	multiple variants	genome-wide	0.337	558483	0.0155848	0.00215522	4.79e-13	7.23119
rs9832727	3	142649110	142930268	C	G	LDL-C levels	females	Kanoni et al.	multiple variants	genome-wide	0.334	537450	-0.0149696	0.00220046	1.03e-11	6.80294
rs9653945	3	142660706	142941864	G	A	LDL-C levels	all	Graham et al.	multiple variants	genome-wide	0.347	1231249	-0.012963	0.00145387	4.83e-19	8.9162
rs6441313	3	160036400	160318612	G	A	LDL-C levels	all	Graham et al.	multiple variants	genome-wide	0.463	1221451	0.0125638	0.00141675	7.44e-19	8.86804
rs13108218	4	3443931	3442204	G	A	LDL-C levels	all	Graham et al.	multiple variants	genome-wide	0.385	1213113	0.0182714	0.00146485	1.05e-35	12.4732
rs59950280	4	3452345	3450618	G	A	LDL-C levels	females	Kanoni et al.	multiple variants	genome-wide	0.326	545030	0.026271	0.00223152	5.4e-32	11.7727
rs4689653	4	7223319	7221592	G	T	LDL-C levels	all	Graham et al.	multiple variants	genome-wide	0.383	1213113	-0.0112429	0.00143992	5.81e-15	7.808
rs4860987	4	69491284	68625566	A	T	LDL-C levels	all	Graham et al.	multiple variants	genome-wide	0.248	1134019	0.0317757	0.00186543	4.6e-65	17.034
rs72663045	4	74177397	73311680	T	G	LDL-C levels	all	Graham et al.	multiple variants	genome-wide	0.0196	1231178	0.0403007	0.00503784	1.25e-15	7.9996
rs72663045	4	74177397	73311680	T	G	LDL-C levels	females	Kanoni et al.	multiple variants	genome-wide	0.0202	558176	0.0517612	0.00716228	4.94e-13	7.22692
rs342467	4	88052219	87131067	C	T	LDL-C levels	all	Graham et al.	multiple variants	genome-wide	0.399	1231199	-0.0101553	0.00141921	8.33e-13	7.1556
rs28431971	4	100487315	99566158	G	A	LDL-C levels	females	Kanoni et al.	multiple variants	genome-wide	0.249	558492	-0.0160259	0.00233613	6.89e-12	6.86002
rs28497720	4	100487370	99566213	C	T	LDL-C levels	all	Graham et al.	multiple variants	genome-wide	0.251	1231260	-0.0175436	0.00159642	4.3e-28	10.9893
rs13107325	4	103188709	102267552	C	T	LDL-C levels	all	Graham et al.	multiple variants	genome-wide	0.0643	1231260	-0.0251333	0.00278802	1.97e-19	9.01475
rs974801	4	106071064	105149907	A	G	LDL-C levels	females	Kanoni et al.	multiple variants	genome-wide	0.371	558485	0.0138757	0.00209126	3.24e-11	6.63509
rs2647249	4	106185663	105264506	T	C	LDL-C levels	all	Graham et al.	multiple variants	genome-wide	0.198	1231252	0.0127001	0.00173891	2.8e-13	7.30348
rs138204164	4	120123417	119202262	C	G	LDL-C levels	all	Graham et al.	multiple variants	genome-wide	0.132	1230447	-0.0145038	0.00206177	2e-12	7.03464
rs115421711	5	52083226	52787392	A	G	LDL-C levels	females	Kanoni et al.	multiple variants	genome-wide	0.038	558301	-0.0518104	0.00529106	1.22e-22	9.79206
rs116734477	5	52095024	52799190	C	T	LDL-C levels	all	Graham et al.	multiple variants	genome-wide	0.0377	1231253	-0.0511426	0.00366166	2.48e-44	13.9671
rs13173241	5	55861359	56565532	G	A	LDL-C levels	all	Graham et al.	multiple variants	genome-wide	0.195	1231236	0.0156087	0.00173918	2.84e-19	8.97475
rs9686661	5	55861786	56565959	C	T	LDL-C levels	females	Kanoni et al.	multiple variants	genome-wide	0.189	558474	0.0226626	0.00257834	1.5e-18	8.78961
rs3010240	5	72010139	72714312	A	C	LDL-C levels	females	Kanoni et al.	multiple variants	genome-wide	0.212	558473	-0.0218175	0.00247766	1.3e-18	8.80569
rs3010275	5	72014761	72718934	T	G	LDL-C levels	all	Graham et al.	multiple variants	genome-wide	0.21	1231219	-0.0183321	0.001703	5.06e-27	10.7646
rs72768351	5	74582374	75286549	A	G	LDL-C levels	all	Graham et al.	multiple variants	HMGCR	0.0188	1224340	-0.0400763	0.00554353	4.85e-13	7.22938
rs1423527	5	74602699	75306874	C	A	LDL-C levels	all	Graham et al.	multiple variants	HMGCR	0.399	1228648	0.0653373	0.00141659	0	46.1229
rs1423527	5	74602699	75306874	C	A	LDL-C levels	females	Kanoni et al.	multiple variants	HMGCR	0.397	557034	0.0716574	0.0020725	5.93e-262	34.5753
rs35122945	5	74610293	75314468	A	C	LDL-C levels	all	Graham et al.	multiple variants	HMGCR	0.0674	1225333	-0.0370552	0.00297073	1.04e-35	12.4734
rs35122945	5	74610293	75314468	A	C	LDL-C levels	females	Kanoni et al.	multiple variants	HMGCR	0.0675	555242	-0.0392356	0.00420962	1.16e-20	9.32046
rs115664150	5	74614142	75318317	C	T	LDL-C levels	all	Graham et al.	multiple variants	HMGCR	0.0621	1231237	0.0431228	0.00289794	4.41e-50	14.8805
rs115664150	5	74614142	75318317	C	T	LDL-C levels	females	Kanoni et al.	multiple variants	HMGCR	0.0622	558482	0.042104	0.00419725	1.11e-23	10.0313
rs75240579	5	74624484	75328659	C	T	LDL-C levels	all	Graham et al.	multiple variants	HMGCR	0.0401	1216340	-0.0404156	0.00375722	5.51e-27	10.7568
rs75240579	5	74624484	75328659	C	T	LDL-C levels	females	Kanoni et al.	multiple variants	HMGCR	0.0387	550350	-0.0427352	0.00546826	5.49e-15	7.81514
rs17244939	5	74631096	75335271	A	C	LDL-C levels	all	Graham et al.	multiple variants	HMGCR	0.0156	1213368	-0.0430266	0.00615959	2.84e-12	6.9853
rs115169875	5	74633264	75337439	G	A	LDL-C levels	all	Graham et al.	multiple variants	HMGCR	0.0257	1201126	-0.0336664	0.00460733	2.73e-13	7.30714
rs12916	5	74656539	75360714	T	C	LDL-C levels	all	Graham et al.	multiple variants	genome-wide	0.402	1231262	0.0700561	0.00141263	0	49.5927
rs12916	5	74656539	75360714	T	C	LDL-C levels	females	Kanoni et al.	multiple variants	genome-wide	0.401	558493	0.077585	0.00206417	0	37.5865
rs151264833	5	74660755	75364930	C	G	LDL-C levels	all	Graham et al.	multiple variants	HMGCR	0.0235	1225174	0.0339953	0.00458211	1.18e-13	7.41914
rs74695562	5	74675951	75380126	T	G	LDL-C levels	all	Graham et al.	multiple variants	HMGCR	0.0417	1228685	-0.0369214	0.00369832	1.8e-23	9.98329
rs74695562	5	74675951	75380126	T	G	LDL-C levels	females	Kanoni et al.	multiple variants	HMGCR	0.0427	557086	-0.0398169	0.00517607	1.44e-14	7.6925
rs78587954	5	74677170	75381345	C	G	LDL-C levels	all	Graham et al.	multiple variants	HMGCR	0.065	1231241	0.0526377	0.00282144	1.12e-77	18.6563
rs78587954	5	74677170	75381345	C	G	LDL-C levels	females	Kanoni et al.	multiple variants	HMGCR	0.0647	558441	0.0587617	0.00410937	2.21e-46	14.2994
rs144083983	5	74683306	75387481	C	T	LDL-C levels	all	Graham et al.	multiple variants	HMGCR	0.0702	1204240	-0.0418179	0.00299336	2.37e-44	13.9702
rs144083983	5	74683306	75387481	C	T	LDL-C levels	females	Kanoni et al.	multiple variants	HMGCR	0.0705	555242	-0.0381053	0.0041587	5.06e-20	9.16279
rs181668591	5	74689045	75393220	C	T	LDL-C levels	all	Graham et al.	multiple variants	HMGCR	0.0102	1224380	0.0603515	0.0072232	6.53e-17	8.35523
rs180755046	5	74703989	75408164	C	A	LDL-C levels	all	Graham et al.	multiple variants	HMGCR	0.0161	1204905	-0.0421176	0.00623075	1.38e-11	6.75964
rs151000110	5	74725216	75429391	G	A	LDL-C levels	all	Graham et al.	multiple variants	HMGCR	0.0566	1231140	0.0669951	0.00310107	1.65e-103	21.6039
rs151000110	5	74725216	75429391	G	A	LDL-C levels	females	Kanoni et al.	multiple variants	HMGCR	0.0579	558352	0.0739714	0.004403	2.43e-63	16.8002
rs10077187	5	75197694	75901869	C	T	LDL-C levels	all	Graham et al.	multiple variants	genome-wide	0.278	1231251	0.0209398	0.00155334	2.04e-41	13.4805
rs1525764	5	75202811	75906986	T	A	LDL-C levels	females	Kanoni et al.	multiple variants	genome-wide	0.28	558488	0.0245163	0.00225732	1.77e-27	10.8608
rs2859491	5	96249648	96913944	C	T	LDL-C levels	females	Kanoni et al.	multiple variants	genome-wide	0.43	557031	0.0131367	0.00205203	1.54e-10	6.40181
rs13189347	5	122828560	123492866	A	C	LDL-C levels	females	Kanoni et al.	multiple variants	genome-wide	0.449	557959	-0.0185635	0.00204422	1.08e-19	9.08097
rs6869845	5	122833703	123498009	T	C	LDL-C levels	all	Graham et al.	multiple variants	genome-wide	0.451	1230360	-0.0167463	0.00139999	5.64e-33	11.9617
rs11745587	5	131796922	132461230	G	A	LDL-C levels	all	Graham et al.	multiple variants	genome-wide	0.355	1227743	0.0162122	0.00145221	6.13e-29	11.1638
rs2706381	5	131810619	132474927	C	T	LDL-C levels	females	Kanoni et al.	multiple variants	genome-wide	0.194	554966	-0.0223233	0.00257285	4.08e-18	8.67649
rs10037298	5	139567696	140188111	T	G	LDL-C levels	all	Graham et al.	multiple variants	genome-wide	0.213	987960	-0.0130198	0.00191659	1.1e-11	6.79321
rs11167778	5	141888881	142509316	C	T	LDL-C levels	all	Graham et al.	multiple variants	genome-wide	0.107	1230451	0.0218031	0.00225008	3.33e-22	9.68992
rs9324885	5	141915302	142535737	G	A	LDL-C levels	females	Kanoni et al.	multiple variants	genome-wide	0.108	558024	0.0261185	0.0032692	1.36e-15	7.98926
rs72799001	5	155870470	156443460	G	T	LDL-C levels	all	Graham et al.	multiple variants	genome-wide	0.0268	1226770	0.0330467	0.00443265	8.97e-14	7.45529
rs72799001	5	155870470	156443460	G	T	LDL-C levels	females	Kanoni et al.	multiple variants	genome-wide	0.0277	555361	0.042774	0.00626235	8.47e-12	6.83034
rs6882076	5	156390297	156963286	C	T	LDL-C levels	females	Kanoni et al.	multiple variants	genome-wide	0.364	558019	-0.0411341	0.00210241	3.06e-85	19.5652
rs12657266	5	156396003	156968992	T	C	LDL-C levels	all	Graham et al.	multiple variants	genome-wide	0.365	1227808	-0.0353193	0.00143731	2.44e-133	24.5732
rs59408219	6	11850754	11850521	T	C	LDL-C levels	all	Graham et al.	multiple variants	genome-wide	0.0762	1230449	-0.0223639	0.00263422	2.07e-17	8.48976
rs1569447	6	16114223	16113992	G	T	LDL-C levels	all	Graham et al.	multiple variants	genome-wide	0.304	1225535	-0.0297376	0.00152105	4.07e-85	19.5507
rs3757354	6	16127407	16127176	C	T	LDL-C levels	females	Kanoni et al.	multiple variants	genome-wide	0.218	558016	-0.0388752	0.00245089	1.17e-56	15.8617
rs75580845	6	25578433	25578205	T	C	LDL-C levels	all	Graham et al.	multiple variants	genome-wide	0.0824	1230412	-0.0347042	0.00254527	2.49e-42	13.6348
rs80215559	6	25918225	25917997	T	C	LDL-C levels	females	Kanoni et al.	multiple variants	genome-wide	0.0673	557943	-0.050787	0.00406664	8.61e-36	12.4887
rs1800562	6	26093141	26092913	G	A	LDL-C levels	all	Graham et al.	multiple variants	genome-wide	0.0682	1230196	-0.0571711	0.00276108	3.05e-95	20.7061
rs13214703	6	27941387	27973609	T	C	LDL-C levels	all	Graham et al.	multiple variants	genome-wide	0.079	1230445	-0.0285837	0.00264179	2.77e-27	10.8198
rs34979126	6	28449380	28481603	G	A	LDL-C levels	all	Graham et al.	multiple variants	genome-wide	0.0793	1230451	-0.0261799	0.00259625	6.52e-24	10.0837
rs62406584	6	29568082	29600305	G	A	LDL-C levels	females	Kanoni et al.	multiple variants	genome-wide	0.0524	539623	0.0365553	0.00478787	2.26e-14	7.63498
rs2517671	6	29937977	29970200	A	G	LDL-C levels	all	Graham et al.	multiple variants	genome-wide	0.407	1137569	0.0151548	0.00149689	4.32e-24	10.1242
rs9378220	6	30077135	30109358	C	A	LDL-C levels	females	Kanoni et al.	multiple variants	genome-wide	0.159	509808	0.0270963	0.00294572	3.63e-20	9.19853
rs1265097	6	31106459	31138682	C	A	LDL-C levels	all	Graham et al.	multiple variants	genome-wide	0.0949	1229837	0.0289453	0.00239133	1e-33	12.1043
rs1265097	6	31106459	31138682	C	A	LDL-C levels	females	Kanoni et al.	multiple variants	genome-wide	0.0919	558036	0.0361797	0.00355199	2.3e-24	10.1858
rs7774197	6	32046275	32078498	A	C	LDL-C levels	all	Graham et al.	multiple variants	genome-wide	0.0637	1162209	0.0350273	0.00294156	1.08e-32	11.9077
rs7774197	6	32046275	32078498	A	C	LDL-C levels	females	Kanoni et al.	multiple variants	genome-wide	0.063	521562	0.0379289	0.00434192	2.43e-18	8.73551
rs6689	6	32627700	32659923	A	G	LDL-C levels	all	Graham et al.	multiple variants	genome-wide	0.203	1211341	0.0389564	0.0018946	6.03e-94	20.5618
rs6689	6	32627700	32659923	A	G	LDL-C levels	females	Kanoni et al.	multiple variants	genome-wide	0.198	546943	0.0457909	0.00271188	5.77e-64	16.8853
rs3800461	6	34616322	34648545	G	C	LDL-C levels	all	Graham et al.	multiple variants	genome-wide	0.119	1230439	-0.0244376	0.00213816	2.99e-30	11.4293
rs3800461	6	34616322	34648545	G	C	LDL-C levels	females	Kanoni et al.	multiple variants	genome-wide	0.118	558031	-0.0281812	0.00312923	2.14e-19	9.00579
rs913499	6	37038432	37070656	G	A	LDL-C levels	all	Graham et al.	multiple variants	genome-wide	0.482	1230388	0.011274	0.00138898	4.79e-16	8.11675
rs2395943	6	42940673	42972935	G	A	LDL-C levels	all	Graham et al.	multiple variants	genome-wide	0.414	1231261	0.0134641	0.00140162	7.54e-22	9.6061
rs9471987	6	42944140	42976402	G	A	LDL-C levels	females	Kanoni et al.	multiple variants	genome-wide	0.462	552998	0.0135517	0.00204015	3.08e-11	6.6425
rs17665178	6	52435243	52570445	C	G	LDL-C levels	all	Graham et al.	multiple variants	genome-wide	0.302	1216535	-0.0158917	0.00156116	2.45e-24	10.1794
rs7771469	6	52465835	52601037	G	A	LDL-C levels	females	Kanoni et al.	multiple variants	genome-wide	0.472	558463	0.0167611	0.00202922	1.46e-16	8.25987
rs6458949	6	53508265	53643467	G	T	LDL-C levels	females	Kanoni et al.	multiple variants	genome-wide	0.262	558492	0.0149288	0.00229688	8.05e-11	6.4996
rs12662589	6	53509035	53644237	G	C	LDL-C levels	all	Graham et al.	multiple variants	genome-wide	0.259	1231247	0.015299	0.00158398	4.52e-22	9.65858
rs9496567	6	100602753	100154877	G	A	LDL-C levels	all	Graham et al.	multiple variants	genome-wide	0.236	1231243	-0.0209744	0.00164372	2.73e-37	12.7603
rs62419249	6	101447338	100999462	G	A	LDL-C levels	all	Graham et al.	multiple variants	genome-wide	0.478	1225747	0.0121051	0.00140411	6.63e-18	8.62119
rs6568416	6	106357917	105910042	A	G	LDL-C levels	females	Kanoni et al.	multiple variants	genome-wide	0.446	551448	0.0155452	0.00206109	4.62e-14	7.54222
rs4946713	6	106374015	105926140	C	A	LDL-C levels	all	Graham et al.	multiple variants	genome-wide	0.447	1228646	-0.0112055	0.00139973	1.19e-15	8.00547
rs11153143	6	109300661	108979458	C	T	LDL-C levels	all	Graham et al.	multiple variants	genome-wide	0.126	1202254	-0.0144056	0.00212572	1.23e-11	6.77681
rs1556857	6	116325559	116004396	T	C	LDL-C levels	all	Graham et al.	multiple variants	genome-wide	0.407	1231252	-0.0168848	0.00140839	4.07e-33	11.9887
rs1544155	6	116346394	116025231	C	A	LDL-C levels	females	Kanoni et al.	multiple variants	genome-wide	0.405	558481	-0.0145213	0.00206172	1.88e-12	7.04329
rs9388498	6	126873423	126552277	G	T	LDL-C levels	all	Graham et al.	multiple variants	genome-wide	0.19	1216108	-0.0150019	0.00188248	1.6e-15	7.96922
rs577721086	6	127440047	127118902	T	C	LDL-C levels	females	Kanoni et al.	multiple variants	genome-wide	0.0531	555249	0.0485917	0.00460127	4.54e-26	10.5605
rs577721086	6	127440047	127118902	T	C	LDL-C levels	all	Graham et al.	multiple variants	genome-wide	0.0523	1225340	0.0232827	0.00319092	2.95e-13	7.29655
rs9399137	6	135419018	135097880	T	C	LDL-C levels	all	Graham et al.	multiple variants	genome-wide	0.262	1230371	-0.0255597	0.00158355	1.32e-58	16.1408
rs35959442	6	135424179	135103041	C	G	LDL-C levels	females	Kanoni et al.	multiple variants	genome-wide	0.277	558490	-0.0197864	0.00225922	1.99e-18	8.75807
rs62441842	6	139331131	139009994	A	G	LDL-C levels	females	Kanoni et al.	multiple variants	genome-wide	0.18	558487	0.0226794	0.00266046	1.53e-17	8.52462
rs72974722	6	139331419	139010282	A	C	LDL-C levels	all	Graham et al.	multiple variants	genome-wide	0.177	1231247	0.0211309	0.00184449	2.19e-30	11.4562
rs679582	6	139831180	139510043	A	G	LDL-C levels	females	Kanoni et al.	multiple variants	genome-wide	0.382	558491	0.018257	0.00208285	1.86e-18	8.76539
rs3777402	6	160505312	160084280	G	C	LDL-C levels	all	Graham et al.	multiple variants	genome-wide	0.0144	1227076	0.11818	0.00590613	4.53e-89	20.0097
rs3777402	6	160505312	160084280	G	C	LDL-C levels	females	Kanoni et al.	multiple variants	genome-wide	0.014	555164	0.137828	0.00857581	4.03e-58	16.0717
rs10455872	6	161010118	160589086	A	G	LDL-C levels	all	Graham et al.	multiple variants	genome-wide	0.0694	1228702	0.113763	0.00273921	0	41.5313
rs10455872	6	161010118	160589086	A	G	LDL-C levels	females	Kanoni et al.	multiple variants	genome-wide	0.0698	557185	0.134548	0.00400523	2.12e-247	33.5931
rs148349043	6	161659369	161238337	C	G	LDL-C levels	all	Graham et al.	multiple variants	genome-wide	0.0139	1230793	0.0847064	0.00615541	4.36e-43	13.7613
rs148349043	6	161659369	161238337	C	G	LDL-C levels	females	Kanoni et al.	multiple variants	genome-wide	0.0135	556937	0.0887277	0.00915834	3.38e-22	9.68819
rs10236293	7	1032637	993001	G	A	LDL-C levels	females	Kanoni et al.	multiple variants	genome-wide	0.207	555954	-0.0225413	0.0025148	3.15e-19	8.96346
rs10272002	7	1047615	1007979	A	G	LDL-C levels	all	Graham et al.	multiple variants	genome-wide	0.21	1224482	-0.0223057	0.00171399	1.02e-38	13.0139
rs55696093	7	21605973	21566355	A	G	LDL-C levels	all	Graham et al.	multiple variants	genome-wide	0.211	1230421	0.0382032	0.0017054	3.82e-111	22.4013
rs55696093	7	21605973	21566355	A	G	LDL-C levels	females	Kanoni et al.	multiple variants	genome-wide	0.212	558025	0.0453711	0.00247282	3.43e-75	18.3479
rs4722551	7	25991826	25952206	T	C	LDL-C levels	all	Graham et al.	multiple variants	genome-wide	0.163	1230322	0.0361336	0.00186483	1.22e-83	19.3764
rs4722551	7	25991826	25952206	T	C	LDL-C levels	females	Kanoni et al.	multiple variants	genome-wide	0.162	557970	0.0390796	0.00273752	3.11e-46	14.2755
rs12533280	7	36171953	36132343	C	T	LDL-C levels	all	Graham et al.	multiple variants	genome-wide	0.195	1230451	0.0180348	0.00175998	1.22e-24	10.2472
rs12533280	7	36171953	36132343	C	T	LDL-C levels	females	Kanoni et al.	multiple variants	genome-wide	0.192	558038	0.0210925	0.0025635	1.9e-16	8.22801
rs17725246	7	44581986	44542387	T	C	LDL-C levels	all	Graham et al.	multiple variants	genome-wide	0.195	1199168	0.0427777	0.00178857	2.03e-126	23.9173
rs17725246	7	44581986	44542387	T	C	LDL-C levels	females	Kanoni et al.	multiple variants	genome-wide	0.195	530485	0.0504121	0.00264144	3.36e-81	19.0851
rs2302429	7	75614777	75985459	G	A	LDL-C levels	females	Kanoni et al.	multiple variants	genome-wide	0.191	558405	0.0184061	0.00257609	9e-13	7.14498
rs2302434	7	75630183	76000865	C	T	LDL-C levels	all	Graham et al.	multiple variants	genome-wide	0.174	1231215	0.0145292	0.00184432	3.33e-15	7.87781
rs1468615	7	87074964	87445648	T	C	LDL-C levels	all	Graham et al.	multiple variants	genome-wide	0.182	1231238	-0.0136779	0.00180468	3.48e-14	7.57913
rs112981905	7	87095609	87466293	G	T	LDL-C levels	females	Kanoni et al.	multiple variants	genome-wide	0.183	554974	-0.0181106	0.00263209	5.96e-12	6.88069
rs6967728	7	97915637	98286325	G	A	LDL-C levels	all	Graham et al.	multiple variants	genome-wide	0.183	1218807	-0.0179411	0.00183651	1.53e-22	9.76913
rs6967728	7	97915637	98286325	G	A	LDL-C levels	females	Kanoni et al.	multiple variants	genome-wide	0.184	551520	-0.0217029	0.00264682	2.41e-16	8.19961
rs1015538	7	99626035	100028412	G	A	LDL-C levels	all	Graham et al.	multiple variants	genome-wide	0.332	1221370	0.0108182	0.00149317	4.32e-13	7.24512
rs221793	7	100280896	100683273	C	A	LDL-C levels	females	Kanoni et al.	multiple variants	genome-wide	0.102	552911	0.0274536	0.0033762	4.24e-16	8.13151
rs564449	7	100321138	100723515	G	T	LDL-C levels	all	Graham et al.	multiple variants	genome-wide	0.115	1218830	0.0267236	0.00218062	1.58e-34	12.255
rs61014091	7	106810107	107169662	A	C	LDL-C levels	females	Kanoni et al.	multiple variants	genome-wide	0.202	558437	-0.0175391	0.0025308	4.2e-12	6.93026
rs12112877	7	106941324	107300879	T	C	LDL-C levels	all	Graham et al.	multiple variants	genome-wide	0.291	1230362	0.0123607	0.00155317	1.74e-15	7.95837
rs13241165	7	130432538	130747779	A	T	LDL-C levels	females	Kanoni et al.	multiple variants	genome-wide	0.497	552984	-0.0186125	0.00203408	5.68e-20	9.15033
rs1838931	7	130455588	130770829	C	T	LDL-C levels	all	Graham et al.	multiple variants	genome-wide	0.312	1221309	0.0113437	0.00152716	1.1e-13	7.42797
rs2936520	8	6580250	6722729	G	T	LDL-C levels	females	Kanoni et al.	multiple variants	genome-wide	0.358	551528	-0.0158289	0.00213362	1.18e-13	7.4188
rs2928576	8	6600349	6742828	C	T	LDL-C levels	all	Graham et al.	multiple variants	genome-wide	0.328	1231249	-0.0119763	0.00147962	5.77e-16	8.09417
rs13256216	8	8577883	8720373	C	T	LDL-C levels	all	Graham et al.	multiple variants	genome-wide	0.25	1231197	0.0125804	0.00161505	6.73e-15	7.78948
rs9987289	8	9183358	9325848	G	A	LDL-C levels	all	Graham et al.	multiple variants	genome-wide	0.0918	1231258	-0.0598584	0.00239036	2.16e-138	25.0416
rs9987289	8	9183358	9325848	G	A	LDL-C levels	females	Kanoni et al.	multiple variants	genome-wide	0.0918	558414	-0.0614517	0.00349712	4.03e-69	17.5721
rs62491176	8	9859913	10002403	T	C	LDL-C levels	all	Graham et al.	multiple variants	genome-wide	0.152	1231238	0.0148232	0.00196107	4.07e-14	7.55873
rs11250076	8	10647823	10790313	G	A	LDL-C levels	all	Graham et al.	multiple variants	genome-wide	0.429	1228635	0.0100347	0.00143284	2.5e-12	7.00336
rs57356272	8	11797180	11939671	A	G	LDL-C levels	all	Graham et al.	multiple variants	genome-wide	0.441	1228638	-0.0101537	0.00142504	1.04e-12	7.1252
rs35246381	8	18272535	18415025	T	C	LDL-C levels	females	Kanoni et al.	multiple variants	genome-wide	0.22	558473	0.0271879	0.00243191	5.13e-29	11.1796
rs1495741	8	18272881	18415371	A	G	LDL-C levels	all	Graham et al.	multiple variants	genome-wide	0.221	1231214	0.021999	0.0016595	4.14e-40	13.2564
rs263	8	19812812	19955301	C	T	LDL-C levels	females	Kanoni et al.	multiple variants	genome-wide	0.172	558494	-0.0221943	0.00268802	1.5e-16	8.25675
rs7835670	8	21937870	22080359	A	G	LDL-C levels	all	Graham et al.	multiple variants	genome-wide	0.161	1217900	-0.0196935	0.00190669	5.23e-25	10.3286
rs7835670	8	21937870	22080359	A	G	LDL-C levels	females	Kanoni et al.	multiple variants	genome-wide	0.161	551014	-0.019978	0.00279448	8.74e-13	7.14909
rs9298506	8	55437524	54524964	A	G	LDL-C levels	all	Graham et al.	multiple variants	genome-wide	0.208	1230453	0.0245553	0.00170664	6.15e-47	14.3881
rs28503706	8	55441799	54529239	A	G	LDL-C levels	females	Kanoni et al.	multiple variants	genome-wide	0.209	558038	0.0281871	0.00248429	7.75e-30	11.3461
rs9297994	8	59392324	58479765	A	G	LDL-C levels	all	Graham et al.	multiple variants	genome-wide	0.338	1230341	0.0355062	0.00146485	8.68e-130	24.2388
rs9297994	8	59392324	58479765	A	G	LDL-C levels	females	Kanoni et al.	multiple variants	genome-wide	0.338	557983	0.0402602	0.00214008	5.97e-79	18.8125
rs55825491	8	61436559	60524000	C	T	LDL-C levels	all	Graham et al.	multiple variants	genome-wide	0.368	1228645	0.010216	0.0014396	1.28e-12	7.09642
rs10094180	8	72471872	71559637	T	C	LDL-C levels	females	Kanoni et al.	multiple variants	genome-wide	0.0826	558419	0.0235846	0.00367634	1.41e-10	6.41524
rs12548461	8	74888857	73976622	C	G	LDL-C levels	females	Kanoni et al.	multiple variants	genome-wide	0.32	558470	-0.0181507	0.00217234	6.52e-17	8.35537
rs62509311	8	74907295	73995060	A	T	LDL-C levels	all	Graham et al.	multiple variants	genome-wide	0.279	1231219	-0.0152619	0.00156162	1.47e-22	9.77312
rs2737245	8	116658583	115646356	G	T	LDL-C levels	all	Graham et al.	multiple variants	genome-wide	0.277	1231202	-0.0253718	0.00155136	4.04e-60	16.3546
rs2737265	8	116667634	115655407	A	G	LDL-C levels	females	Kanoni et al.	multiple variants	genome-wide	0.28	558493	-0.0260268	0.00225072	6.29e-31	11.5638
rs28601761	8	126500031	125487789	C	G	LDL-C levels	all	Graham et al.	multiple variants	genome-wide	0.422	1217953	-0.0649002	0.00141888	0	45.7404
rs28601761	8	126500031	125487789	C	G	LDL-C levels	females	Kanoni et al.	multiple variants	genome-wide	0.423	552506	-0.0666924	0.00207233	3.12e-227	32.1823
rs11787335	8	145044104	143969936	C	T	LDL-C levels	all	Graham et al.	multiple variants	genome-wide	0.355	1221689	0.0231214	0.00146651	5.31e-56	15.7663
rs11786083	8	145050358	143976190	G	A	LDL-C levels	females	Kanoni et al.	multiple variants	genome-wide	0.365	553572	0.0233855	0.00213435	6.17e-28	10.9567
rs3780181	9	2640759	2640759	A	G	LDL-C levels	all	Graham et al.	multiple variants	genome-wide	0.0696	1231175	-0.0358747	0.0027624	1.45e-38	12.9868
rs10962641	9	16849604	16849606	G	A	LDL-C levels	all	Graham et al.	multiple variants	genome-wide	0.331	1231221	0.0114303	0.00148328	1.3e-14	7.7061
rs12551960	9	19267440	19267442	C	T	LDL-C levels	all	Graham et al.	multiple variants	genome-wide	0.0786	1231241	0.0349877	0.00264871	7.75e-40	13.2093
rs34150222	9	19313913	19313915	A	G	LDL-C levels	females	Kanoni et al.	multiple variants	genome-wide	0.0801	558448	0.0385129	0.00371559	3.57e-25	10.3652
rs10757272	9	22088260	22088261	C	T	LDL-C levels	all	Graham et al.	multiple variants	genome-wide	0.478	1227839	-0.012337	0.00139296	8.24e-19	8.85668
rs10781295	9	78210326	75595410	T	C	LDL-C levels	females	Kanoni et al.	multiple variants	genome-wide	0.348	546430	-0.0150906	0.00218081	4.53e-12	6.91972
rs7864568	9	78212428	75597512	G	A	LDL-C levels	all	Graham et al.	multiple variants	genome-wide	0.316	1192893	-0.0155516	0.00155864	1.91e-23	9.97767
rs1571791	9	78729213	76114297	C	T	LDL-C levels	all	Graham et al.	multiple variants	genome-wide	0.38	1228648	0.0138569	0.00143531	4.71e-22	9.65429
rs1571791	9	78729213	76114297	C	T	LDL-C levels	females	Kanoni et al.	multiple variants	genome-wide	0.378	557034	0.0161499	0.00209169	1.15e-14	7.72098
rs9410207	9	91404799	88789884	T	C	LDL-C levels	all	Graham et al.	multiple variants	genome-wide	0.0656	1226916	-0.0200359	0.00282853	1.41e-12	7.0835
rs2740488	9	107661742	104899461	A	C	LDL-C levels	all	Graham et al.	multiple variants	genome-wide	0.261	1230649	-0.0249217	0.00158221	6.74e-56	15.7512
rs2740488	9	107661742	104899461	A	C	LDL-C levels	females	Kanoni et al.	multiple variants	genome-wide	0.26	558493	-0.0280473	0.00230426	4.39e-34	12.1719
rs13289095	9	131466489	128704210	G	T	LDL-C levels	all	Graham et al.	multiple variants	genome-wide	0.137	1214610	-0.0288711	0.002062	1.53e-44	14.0015
rs13289095	9	131466489	128704210	G	T	LDL-C levels	females	Kanoni et al.	multiple variants	genome-wide	0.137	553635	-0.0286278	0.00303087	3.54e-21	9.44541
rs635634	9	136155000	133279427	C	T	LDL-C levels	all	Graham et al.	multiple variants	genome-wide	0.188	1230447	0.0719827	0.00175557	0	41.0025
rs635634	9	136155000	133279427	C	T	LDL-C levels	females	Kanoni et al.	multiple variants	genome-wide	0.187	558041	0.0742137	0.00257709	2.31e-182	28.7975
rs13301660	9	139340802	136446350	C	T	LDL-C levels	all	Graham et al.	multiple variants	genome-wide	0.27	1215727	-0.0156411	0.00156988	2.21e-23	9.96325
rs7903259	10	17259642	17217643	C	G	LDL-C levels	all	Graham et al.	multiple variants	genome-wide	0.416	1201162	0.0163158	0.00142246	1.86e-30	11.4701
rs7903259	10	17259642	17217643	C	G	LDL-C levels	females	Kanoni et al.	multiple variants	genome-wide	0.413	529909	0.0190633	0.00211476	1.98e-19	9.0144
rs10761750	10	65128619	63368859	G	A	LDL-C levels	all	Graham et al.	multiple variants	genome-wide	0.483	1231258	0.0141123	0.00139415	4.39e-24	10.1225
rs17476364	10	71094504	69334748	T	C	LDL-C levels	all	Graham et al.	multiple variants	genome-wide	0.0989	1231133	-0.0268457	0.00233191	1.14e-30	11.5123
rs2068888	10	94839642	93079885	G	A	LDL-C levels	all	Graham et al.	multiple variants	genome-wide	0.451	1220196	-0.0180327	0.00139568	3.45e-38	12.9204
rs2068888	10	94839642	93079885	G	A	LDL-C levels	females	Kanoni et al.	multiple variants	genome-wide	0.451	555498	-0.0209093	0.00204027	1.2e-24	10.2483
rs10883447	10	101903906	100144149	T	G	LDL-C levels	all	Graham et al.	multiple variants	genome-wide	0.407	1217978	0.0106417	0.0014254	8.28e-14	7.46576
rs1129555	10	113910721	112150963	G	A	LDL-C levels	females	Kanoni et al.	multiple variants	genome-wide	0.28	556554	0.0283994	0.00225063	1.67e-36	12.6184
rs2792751	10	113940329	112180571	C	T	LDL-C levels	all	Graham et al.	multiple variants	genome-wide	0.281	1230453	0.023866	0.00153005	7.49e-55	15.5982
rs7079542	10	115794898	114035139	A	G	LDL-C levels	all	Graham et al.	multiple variants	genome-wide	0.12	1197939	-0.0156888	0.00215995	3.77e-13	7.2635
rs2301179	10	118404620	116645109	G	A	LDL-C levels	all	Graham et al.	multiple variants	genome-wide	0.492	1227839	-0.0158997	0.00139539	4.46e-30	11.3944
rs10794579	10	124686656	122927140	C	T	LDL-C levels	females	Kanoni et al.	multiple variants	genome-wide	0.426	557984	-0.0217218	0.00205003	3.12e-26	10.5958
rs7904973	10	124693587	122934071	T	G	LDL-C levels	all	Graham et al.	multiple variants	genome-wide	0.424	1223462	-0.0209679	0.00140615	2.77e-50	14.9116
rs3824949	11	5701409	5680179	C	G	LDL-C levels	all	Graham et al.	multiple variants	genome-wide	0.452	1226138	-0.0141078	0.00139837	6.2e-24	10.0887
rs3824949	11	5701409	5680179	C	G	LDL-C levels	females	Kanoni et al.	multiple variants	genome-wide	0.452	558042	-0.0172318	0.00203672	2.66e-17	8.46056
rs4237722	11	18639363	18617816	C	T	LDL-C levels	all	Graham et al.	multiple variants	genome-wide	0.256	1223521	-0.0194629	0.00159394	2.73e-34	12.2106
rs4237722	11	18639363	18617816	C	T	LDL-C levels	females	Kanoni et al.	multiple variants	genome-wide	0.255	556580	-0.0233457	0.00232908	1.2e-23	10.0236
rs531603	11	32111418	32089872	A	G	LDL-C levels	females	Kanoni et al.	multiple variants	genome-wide	0.151	558475	0.0182651	0.00282005	9.36e-11	6.47687
rs174537	11	61552680	61785208	G	T	LDL-C levels	females	Kanoni et al.	multiple variants	genome-wide	0.348	558015	-0.0511054	0.00212452	7.39e-128	24.055
rs174564	11	61588305	61820833	A	G	LDL-C levels	all	Graham et al.	multiple variants	genome-wide	0.35	1226249	-0.0429349	0.00145555	3.11e-191	29.4974
rs77631946	11	63688374	63920902	C	A	LDL-C levels	all	Graham et al.	multiple variants	genome-wide	0.0931	1219759	-0.0187374	0.00246206	2.73e-14	7.61046
rs642803	11	65560620	65793149	C	T	LDL-C levels	all	Graham et al.	multiple variants	genome-wide	0.456	1222921	0.0101855	0.00140363	3.97e-13	7.25654
rs117777720	11	66196384	66428913	C	T	LDL-C levels	all	Graham et al.	multiple variants	genome-wide	0.241	1230445	-0.0147267	0.001625	1.27e-19	9.06258
rs74933537	11	66274958	66507487	A	C	LDL-C levels	females	Kanoni et al.	multiple variants	genome-wide	0.248	558014	-0.0186053	0.00234972	2.41e-15	7.91809
rs11226108	11	103870755	104000027	G	C	LDL-C levels	all	Graham et al.	multiple variants	genome-wide	0.191	1230403	-0.0142732	0.00180053	2.24e-15	7.92722
rs964184	11	116648917	116778201	C	G	LDL-C levels	females	Kanoni et al.	multiple variants	genome-wide	0.134	556580	0.0853352	0.00296336	2.35e-182	28.7968
rs964184	11	116648917	116778201	C	G	LDL-C levels	all	Graham et al.	multiple variants	genome-wide	0.135	1227839	0.0552411	0.00201933	9.12e-165	27.3562
rs4639966	11	118573519	118702810	T	C	LDL-C levels	all	Graham et al.	multiple variants	genome-wide	0.241	1230372	0.0147037	0.00161732	9.78e-20	9.0914
rs3862606	11	121330087	121459378	A	G	LDL-C levels	all	Graham et al.	multiple variants	genome-wide	0.448	1206786	0.00990989	0.00143578	5.12e-12	6.9021
rs10790519	11	122535408	122664700	T	C	LDL-C levels	all	Graham et al.	multiple variants	genome-wide	0.385	1230448	0.015594	0.00142746	8.82e-28	10.9243
rs10790519	11	122535408	122664700	T	C	LDL-C levels	females	Kanoni et al.	multiple variants	genome-wide	0.385	558036	0.0156611	0.00208026	5.14e-14	7.52843
rs112771035	11	126225876	126355981	C	G	LDL-C levels	all	Graham et al.	multiple variants	genome-wide	0.069	1230265	0.0626229	0.00271343	7.55e-118	23.0789
rs7928577	11	126227723	126357828	G	T	LDL-C levels	females	Kanoni et al.	multiple variants	genome-wide	0.0715	557953	0.0646185	0.00390554	1.73e-61	16.5453
rs34019521	12	618790	509624	G	C	LDL-C levels	females	Kanoni et al.	multiple variants	genome-wide	0.255	549182	0.0233461	0.0023734	7.83e-23	9.83656
rs35882350	12	623129	513963	A	G	LDL-C levels	all	Graham et al.	multiple variants	genome-wide	0.256	1213975	0.0181651	0.00162585	5.55e-29	11.1727
rs4883201	12	9082581	8929985	A	G	LDL-C levels	all	Graham et al.	multiple variants	genome-wide	0.105	1223071	-0.0253164	0.00226475	5.2e-29	11.1785
rs4883201	12	9082581	8929985	A	G	LDL-C levels	females	Kanoni et al.	multiple variants	genome-wide	0.105	554049	-0.023307	0.00332248	2.3e-12	7.01494
rs75667995	12	25409070	25256136	T	C	LDL-C levels	all	Graham et al.	multiple variants	genome-wide	0.0682	1231245	-0.0291431	0.00273128	1.4e-26	10.6701
rs2253736	12	40533337	40139535	A	C	LDL-C levels	females	Kanoni et al.	multiple variants	genome-wide	0.0798	558497	0.0242905	0.00373007	7.41e-11	6.51208
rs11175540	12	40586295	40192493	T	A	LDL-C levels	all	Graham et al.	multiple variants	genome-wide	0.0661	1201269	0.0260974	0.00284853	5.11e-20	9.16171
rs76919525	12	50541733	50147950	A	T	LDL-C levels	all	Graham et al.	multiple variants	genome-wide	0.342	1187611	-0.0108651	0.00151475	7.34e-13	7.17287
rs2250751	12	51106178	50712395	G	A	LDL-C levels	all	Graham et al.	multiple variants	genome-wide	0.341	1223154	-0.0165291	0.00147712	4.56e-29	11.1901
rs2731434	12	51109875	50716092	C	T	LDL-C levels	females	Kanoni et al.	multiple variants	genome-wide	0.343	553004	-0.0182207	0.00214811	2.21e-17	8.4822
rs7300192	12	51794043	51400259	G	A	LDL-C levels	all	Graham et al.	multiple variants	genome-wide	0.365	1205486	0.0134682	0.00146867	4.72e-20	9.17034
rs74090765	12	53792914	53399130	T	G	LDL-C levels	all	Graham et al.	multiple variants	genome-wide	0.173	1226945	0.0144654	0.00183467	3.16e-15	7.88447
rs10876451	12	53813424	53419640	A	C	LDL-C levels	females	Kanoni et al.	multiple variants	genome-wide	0.175	558492	0.0178752	0.00265644	1.71e-11	6.72901
rs11172134	12	57645789	57252006	T	A	LDL-C levels	all	Graham et al.	multiple variants	genome-wide	0.208	1227822	-0.0147456	0.00172701	1.36e-17	8.53823
rs12313762	12	57692470	57298687	C	T	LDL-C levels	females	Kanoni et al.	multiple variants	genome-wide	0.25	542591	-0.0193274	0.00238147	4.83e-16	8.11574
rs12306780	12	89921860	89528083	A	T	LDL-C levels	all	Graham et al.	multiple variants	genome-wide	0.342	1218828	0.0115655	0.00146541	2.97e-15	7.89233
rs4760388	12	92802078	92408302	C	T	LDL-C levels	all	Graham et al.	multiple variants	genome-wide	0.482	1217666	-0.00922782	0.00139545	3.77e-11	6.61279
rs11837065	12	100859983	100466205	C	T	LDL-C levels	all	Graham et al.	multiple variants	genome-wide	0.366	1217814	-0.0111241	0.00147305	4.29e-14	7.55175
rs978458	12	102802239	102408461	C	T	LDL-C levels	all	Graham et al.	multiple variants	genome-wide	0.263	1230437	0.0119449	0.00158367	4.61e-14	7.54254
rs4964751	12	109159291	108765515	G	A	LDL-C levels	females	Kanoni et al.	multiple variants	genome-wide	0.306	558030	0.0200672	0.00219564	6.27e-20	9.13957
rs11114055	12	109169137	108775361	T	C	LDL-C levels	all	Graham et al.	multiple variants	genome-wide	0.311	1226032	0.0132504	0.00151122	1.82e-18	8.76802
rs993965	12	111406373	110968569	T	A	LDL-C levels	all	Graham et al.	multiple variants	genome-wide	0.483	1217892	-0.0114062	0.00142284	1.09e-15	8.0165
rs55851737	12	111936838	111499034	T	C	LDL-C levels	all	Graham et al.	multiple variants	genome-wide	0.211	1230453	0.0207009	0.00171426	1.42e-33	12.0757
rs55851737	12	111936838	111499034	T	C	LDL-C levels	females	Kanoni et al.	multiple variants	genome-wide	0.214	558041	0.0208704	0.00249527	6.06e-17	8.36398
rs12423190	12	112909340	112471536	T	C	LDL-C levels	all	Graham et al.	multiple variants	genome-wide	0.0835	1230447	0.0256148	0.00253916	6.25e-24	10.0879
rs1169288	12	121416650	120978847	A	C	LDL-C levels	all	Graham et al.	multiple variants	genome-wide	0.322	1230241	0.0358725	0.0014912	7.2e-128	24.0561
rs1169288	12	121416650	120978847	A	C	LDL-C levels	females	Kanoni et al.	multiple variants	genome-wide	0.32	557925	0.0445616	0.00217999	7.2e-93	20.4412
rs2247139	12	122380274	121942368	G	A	LDL-C levels	all	Graham et al.	multiple variants	genome-wide	0.132	1230444	0.0132285	0.00204579	1e-10	6.46621
rs28866344	12	123885484	123400937	G	A	LDL-C levels	all	Graham et al.	multiple variants	genome-wide	0.0959	1216390	0.0204255	0.00239437	1.46e-17	8.53064
rs12311848	12	124486851	124002304	A	G	LDL-C levels	females	Kanoni et al.	multiple variants	genome-wide	0.331	552528	-0.0230196	0.00216914	2.61e-26	10.6123
rs2451322	12	124545515	124060968	A	G	LDL-C levels	all	Graham et al.	multiple variants	genome-wide	0.405	1220630	-0.0106423	0.00142294	7.48e-14	7.47909
rs75588192	12	133048600	132472014	G	A	LDL-C levels	all	Graham et al.	multiple variants	genome-wide	0.14	1097902	0.0164726	0.0021227	8.48e-15	7.76021
rs7327867	13	32968591	32394454	A	G	LDL-C levels	all	Graham et al.	multiple variants	genome-wide	0.474	1224331	0.0198561	0.00139678	7.33e-46	14.2156
rs7327867	13	32968591	32394454	A	G	LDL-C levels	females	Kanoni et al.	multiple variants	genome-wide	0.474	558494	0.0199914	0.00202841	6.48e-23	9.8557
rs7330899	13	95223400	94571146	G	A	LDL-C levels	all	Graham et al.	multiple variants	genome-wide	0.244	1231229	0.0143148	0.00161093	6.33e-19	8.88605
rs4771674	13	111039070	110386723	G	A	LDL-C levels	all	Graham et al.	multiple variants	genome-wide	0.381	1213922	-0.0140486	0.0014485	3.05e-22	9.69872
rs7140110	13	114544024	113841051	T	C	LDL-C levels	all	Graham et al.	multiple variants	genome-wide	0.297	1192345	0.0211754	0.00156009	5.78e-42	13.5732
rs7140110	13	114544024	113841051	T	C	LDL-C levels	females	Kanoni et al.	multiple variants	genome-wide	0.296	545727	0.0241168	0.00227101	2.42e-26	10.6194
rs6573778	14	24872209	24403003	C	T	LDL-C levels	all	Graham et al.	multiple variants	genome-wide	0.478	1202335	0.0210032	0.00142247	2.45e-49	14.7653
rs6573778	14	24872209	24403003	C	T	LDL-C levels	females	Kanoni et al.	multiple variants	genome-wide	0.478	545485	0.0269503	0.00208472	3.15e-38	12.9275
rs10141892	14	35184323	34715117	C	T	LDL-C levels	all	Graham et al.	multiple variants	genome-wide	0.407	1226938	-0.0107953	0.00141949	2.85e-14	7.60506
rs12879147	14	64227596	63760878	G	A	LDL-C levels	females	Kanoni et al.	multiple variants	genome-wide	0.119	557946	0.0208487	0.00313634	2.98e-11	6.64746
rs12897637	14	64239351	63772633	T	C	LDL-C levels	all	Graham et al.	multiple variants	genome-wide	0.16	1225900	0.015518	0.00190214	3.4e-16	8.15818
rs7157399	14	70846954	70380237	C	T	LDL-C levels	all	Graham et al.	multiple variants	genome-wide	0.14	1220634	-0.0253853	0.00200506	9.77e-37	12.6606
rs11158871	14	71091142	70624425	C	T	LDL-C levels	females	Kanoni et al.	multiple variants	genome-wide	0.306	558039	-0.0192345	0.00220639	2.84e-18	8.71763
rs17580	14	94847262	94380925	T	A	LDL-C levels	all	Graham et al.	multiple variants	genome-wide	0.0387	1222974	0.0498131	0.00361468	3.33e-43	13.7808
rs17580	14	94847262	94380925	T	A	LDL-C levels	females	Kanoni et al.	multiple variants	genome-wide	0.0384	553957	0.0586528	0.00532776	3.46e-28	11.0089
rs2413926	15	49336477	49044280	T	A	LDL-C levels	all	Graham et al.	multiple variants	genome-wide	0.375	1226910	-0.013495	0.00144702	1.1e-20	9.32606
rs11639111	15	49749735	49457538	C	T	LDL-C levels	females	Kanoni et al.	multiple variants	genome-wide	0.399	553003	-0.0152175	0.00209051	3.35e-13	7.27932
rs72749499	15	57295579	57003381	A	G	LDL-C levels	all	Graham et al.	multiple variants	genome-wide	0.0704	1231247	0.0287142	0.00278043	5.31e-25	10.3273
rs72749499	15	57295579	57003381	A	G	LDL-C levels	females	Kanoni et al.	multiple variants	genome-wide	0.0714	558482	0.0339406	0.0039695	1.23e-17	8.55035
rs588136	15	58730498	58438299	T	C	LDL-C levels	all	Graham et al.	multiple variants	genome-wide	0.209	1218708	0.013857	0.00172006	7.88e-16	8.05611
rs11636087	15	63788267	63496068	T	C	LDL-C levels	all	Graham et al.	multiple variants	genome-wide	0.298	1218840	0.0144221	0.00154909	1.28e-20	9.31005
rs2290572	15	75130573	74838232	G	A	LDL-C levels	all	Graham et al.	multiple variants	genome-wide	0.386	1223726	-0.0103793	0.00142573	3.34e-13	7.27999
rs57900082	16	11679101	11585245	A	G	LDL-C levels	all	Graham et al.	multiple variants	genome-wide	0.169	1196538	0.0183429	0.00190943	7.51e-22	9.60648
rs57900082	16	11679101	11585245	A	G	LDL-C levels	females	Kanoni et al.	multiple variants	genome-wide	0.167	539629	0.0215979	0.00277799	7.57e-15	7.77465
rs1870293	16	30970941	30959620	C	T	LDL-C levels	all	Graham et al.	multiple variants	genome-wide	0.364	1223495	0.0118876	0.00144806	2.22e-16	8.20933
rs2199036	16	31006972	30995651	C	T	LDL-C levels	females	Kanoni et al.	multiple variants	genome-wide	0.372	552443	0.0149993	0.0021099	1.17e-12	7.10901
rs247617	16	56990716	56956804	C	A	LDL-C levels	all	Graham et al.	multiple variants	genome-wide	0.321	1230433	-0.0366691	0.00148161	3.14e-135	24.7495
rs183130	16	56991363	56957451	C	T	LDL-C levels	females	Kanoni et al.	multiple variants	genome-wide	0.322	558031	-0.0606784	0.00216684	1.49e-172	28.0032
rs79206176	16	70791349	70757446	C	A	LDL-C levels	all	Graham et al.	multiple variants	genome-wide	0.0824	1219760	-0.0234824	0.00273233	8.38e-18	8.59428
rs2434885	16	71583859	71549956	C	T	LDL-C levels	all	Graham et al.	multiple variants	genome-wide	0.2	1226883	-0.0250305	0.00175768	5.13e-46	14.2406
rs2434885	16	71583859	71549956	C	T	LDL-C levels	females	Kanoni et al.	multiple variants	genome-wide	0.201	558462	-0.0252088	0.00254453	3.88e-23	9.90706
rs34042070	16	72101525	72067626	C	G	LDL-C levels	all	Graham et al.	multiple variants	genome-wide	0.191	1226892	0.0572597	0.00176304	2.19e-231	32.4778
rs34042070	16	72101525	72067626	C	G	LDL-C levels	females	Kanoni et al.	multiple variants	genome-wide	0.188	558467	0.0623541	0.00258324	9.99e-129	24.1379
rs35449889	16	72624210	72590311	G	T	LDL-C levels	all	Graham et al.	multiple variants	genome-wide	0.0693	1231226	0.0406559	0.00283274	1.03e-46	14.3521
rs35449889	16	72624210	72590311	G	T	LDL-C levels	females	Kanoni et al.	multiple variants	genome-wide	0.0708	558434	0.0442804	0.00402045	3.28e-28	11.0138
rs4782568	16	83980529	83946924	C	G	LDL-C levels	all	Graham et al.	multiple variants	genome-wide	0.455	1175047	-0.0172866	0.00145529	1.53e-32	11.8785
rs4782568	16	83980529	83946924	C	G	LDL-C levels	females	Kanoni et al.	multiple variants	genome-wide	0.457	543006	-0.0166127	0.00211309	3.79e-15	7.8618
rs74035509	16	88567333	88500925	C	T	LDL-C levels	all	Graham et al.	multiple variants	genome-wide	0.0745	1211566	0.0232369	0.00275116	3.01e-17	8.44622
rs34460487	17	4685228	4781933	G	A	LDL-C levels	all	Graham et al.	multiple variants	genome-wide	0.336	1217905	0.0146432	0.0014964	1.3e-22	9.78562
rs55714927	17	7080316	7176997	C	T	LDL-C levels	all	Graham et al.	multiple variants	genome-wide	0.189	1188821	-0.0349154	0.00183132	4.87e-81	19.0657
rs55714927	17	7080316	7176997	C	T	LDL-C levels	females	Kanoni et al.	multiple variants	genome-wide	0.189	531068	-0.0343974	0.00270367	4.44e-37	12.7225
rs2270445	17	8219478	8316160	A	G	LDL-C levels	all	Graham et al.	multiple variants	genome-wide	0.483	1220331	0.0141398	0.00140413	7.49e-24	10.0702
rs28811342	17	18125845	18222531	T	C	LDL-C levels	all	Graham et al.	multiple variants	genome-wide	0.197	1230439	0.0125833	0.0017499	6.44e-13	7.19087
rs704	17	26694861	28367840	G	A	LDL-C levels	all	Graham et al.	multiple variants	genome-wide	0.477	1225534	0.018865	0.00138898	5.13e-42	13.5819
rs57529153	17	27011560	28684542	T	A	LDL-C levels	females	Kanoni et al.	multiple variants	genome-wide	0.0846	557995	-0.0311464	0.00362065	7.8e-18	8.60243
rs56336338	17	27645258	29318240	G	A	LDL-C levels	all	Graham et al.	multiple variants	genome-wide	0.134	1230382	-0.0192092	0.00205763	1e-20	9.33559
rs56336338	17	27645258	29318240	G	A	LDL-C levels	females	Kanoni et al.	multiple variants	genome-wide	0.134	558001	-0.0210504	0.0029873	1.83e-12	7.04663
rs12945708	17	29398008	31070990	C	T	LDL-C levels	all	Graham et al.	multiple variants	genome-wide	0.301	1215826	-0.0181973	0.00161502	1.9e-29	11.2675
rs4494610	17	29429555	31102537	G	A	LDL-C levels	females	Kanoni et al.	multiple variants	genome-wide	0.306	551086	-0.0190344	0.0022356	1.68e-17	8.51422
rs12603290	17	45650196	47572830	C	T	LDL-C levels	all	Graham et al.	multiple variants	genome-wide	0.495	1215620	0.0267572	0.00143656	1.98e-77	18.6259
rs8072100	17	45674687	47597321	T	A	LDL-C levels	females	Kanoni et al.	multiple variants	genome-wide	0.49	557032	0.0353325	0.0020397	3.19e-67	17.3224
rs7225635	17	46645325	48567963	A	G	LDL-C levels	females	Kanoni et al.	multiple variants	genome-wide	0.351	552963	-0.0178229	0.00213873	7.86e-17	8.3334
rs2288278	17	46661292	48583930	A	G	LDL-C levels	all	Graham et al.	multiple variants	genome-wide	0.35	1221316	-0.0144015	0.00146428	7.94e-23	9.83521
rs9332408	17	65108987	67112871	T	C	LDL-C levels	all	Graham et al.	multiple variants	genome-wide	0.472	1218029	0.0123167	0.00139865	1.3e-18	8.80613
rs78186330	17	66004715	68008599	G	A	LDL-C levels	all	Graham et al.	multiple variants	genome-wide	0.208	1195580	0.0163391	0.00176585	2.19e-20	9.25282
rs78186330	17	66004715	68008599	G	A	LDL-C levels	females	Kanoni et al.	multiple variants	genome-wide	0.205	540284	0.0205726	0.00258657	1.81e-15	7.95362
rs75910690	17	67668868	69672727	C	T	LDL-C levels	all	Graham et al.	multiple variants	genome-wide	0.0272	1227734	0.0534589	0.00447497	6.8e-33	11.9462
rs75910690	17	67668868	69672727	C	T	LDL-C levels	females	Kanoni et al.	multiple variants	genome-wide	0.0271	556559	0.0507795	0.00634818	1.25e-15	7.99906
rs7209235	17	73759552	75763471	A	G	LDL-C levels	all	Graham et al.	multiple variants	genome-wide	0.291	1213114	-0.0153659	0.001561	7.3e-23	9.84363
rs11657987	17	76387363	78391282	G	T	LDL-C levels	all	Graham et al.	multiple variants	genome-wide	0.498	1217926	0.0177879	0.00140537	1.02e-36	12.6571
rs11657987	17	76387363	78391282	G	T	LDL-C levels	females	Kanoni et al.	multiple variants	genome-wide	0.498	551028	0.0170216	0.00205417	1.17e-16	8.28636
rs2840354	18	9545961	9545963	C	T	LDL-C levels	all	Graham et al.	multiple variants	genome-wide	0.191	1230421	0.011566	0.00177873	7.91e-11	6.50239
rs80204526	18	47066144	49539774	C	A	LDL-C levels	females	Kanoni et al.	multiple variants	genome-wide	0.0105	554617	0.0755891	0.0100615	5.79e-14	7.51271
rs77960347	18	47109955	49583585	A	G	LDL-C levels	all	Graham et al.	multiple variants	genome-wide	0.0125	1228446	0.0699399	0.00619973	1.63e-29	11.2811
rs4807570	19	1123652	1123653	G	A	LDL-C levels	all	Graham et al.	multiple variants	genome-wide	0.21	1214789	-0.011545	0.00171066	1.49e-11	6.74886
rs1736177	19	2791624	2791626	C	T	LDL-C levels	all	Graham et al.	multiple variants	genome-wide	0.307	1221320	0.0155137	0.00152525	2.66e-24	10.1713
rs1736177	19	2791624	2791626	C	T	LDL-C levels	females	Kanoni et al.	multiple variants	genome-wide	0.307	552945	0.0141346	0.00221775	1.85e-10	6.3734
rs34054295	19	4478062	4478065	G	A	LDL-C levels	all	Graham et al.	multiple variants	genome-wide	0.383	1172604	0.0117815	0.00147139	1.17e-15	8.00705
rs571497	19	7827830	7762944	G	A	LDL-C levels	all	Graham et al.	multiple variants	genome-wide	0.153	1231155	-0.0145349	0.00194662	8.22e-14	7.46674
rs11542916	19	10694720	10584044	G	A	LDL-C levels	all	Graham et al.	multiple variants	genome-wide	0.0589	1231261	-0.069555	0.00292079	2.41e-125	23.8138
rs11542916	19	10694720	10584044	G	A	LDL-C levels	females	Kanoni et al.	multiple variants	genome-wide	0.0585	558417	-0.0826908	0.00429773	1.69e-82	19.2406
rs73015024	19	11197598	11086922	G	T	LDL-C levels	all	Graham et al.	multiple variants	genome-wide	0.112	1231246	-0.214907	0.00218235	0	98.475
rs73015024	19	11197598	11086922	G	T	LDL-C levels	females	Kanoni et al.	multiple variants	genome-wide	0.111	558487	-0.237597	0.0032119	0	73.974
rs660247	19	15796507	15685697	G	A	LDL-C levels	all	Graham et al.	multiple variants	genome-wide	0.469	1218839	-0.0101861	0.00139865	3.27e-13	7.28281
rs4808766	19	18335715	18224905	G	C	LDL-C levels	females	Kanoni et al.	multiple variants	genome-wide	0.256	558429	0.0209416	0.00231935	1.73e-19	9.02908
rs4808766	19	18335715	18224905	G	C	LDL-C levels	all	Graham et al.	multiple variants	genome-wide	0.258	1226805	0.0142898	0.001587	2.17e-19	9.00428
rs58542926	19	19379549	19268740	C	T	LDL-C levels	all	Graham et al.	multiple variants	genome-wide	0.0753	1231152	-0.110726	0.00262367	0	42.2027
rs8107974	19	19388500	19277691	A	T	LDL-C levels	females	Kanoni et al.	multiple variants	genome-wide	0.0765	558391	-0.0744889	0.00380408	2.23e-85	19.5813
rs75916629	19	20213781	20102972	A	G	LDL-C levels	all	Graham et al.	multiple variants	genome-wide	0.0254	1219957	-0.0580588	0.00466856	1.66e-35	12.4361
rs187551406	19	20737538	20554732	C	T	LDL-C levels	all	Graham et al.	multiple variants	genome-wide	0.024	1224289	-0.0372373	0.00467959	1.76e-15	7.95739
rs147791730	19	33864260	33373354	G	A	LDL-C levels	all	Graham et al.	multiple variants	genome-wide	0.028	1230422	-0.0290811	0.00417575	3.3e-12	6.96428
rs2316205	19	41346768	40840863	T	C	LDL-C levels	all	Graham et al.	multiple variants	genome-wide	0.476	1152321	0.013332	0.00150482	8.04e-19	8.85953
rs76989105	19	44388711	43884559	G	C	LDL-C levels	all	Graham et al.	multiple variants	genome-wide	0.0126	1223439	-0.0762932	0.00648417	5.84e-32	11.7661
rs62116778	19	44894070	44389907	G	T	LDL-C levels	all	Graham et al.	multiple variants	genome-wide	0.0348	1224269	-0.116332	0.00391409	4.07e-194	29.7213
rs62116778	19	44894070	44389907	G	T	LDL-C levels	females	Kanoni et al.	multiple variants	genome-wide	0.035	554448	-0.144289	0.00561158	8.42e-146	25.7127
rs7412	19	45412079	44908822	C	T	LDL-C levels	all	Graham et al.	multiple variants	genome-wide	0.075	1226343	-0.515782	0.0026212	0	196.773
rs7412	19	45412079	44908822	C	T	LDL-C levels	females	Kanoni et al.	multiple variants	genome-wide	0.0747	555953	-0.612945	0.00384881	0	159.256
rs7255743	19	46018119	45514861	G	A	LDL-C levels	all	Graham et al.	multiple variants	genome-wide	0.0164	1227289	-0.16029	0.00554668	1.25e-183	28.8984
rs7255743	19	46018119	45514861	G	A	LDL-C levels	females	Kanoni et al.	multiple variants	genome-wide	0.0159	556218	-0.192731	0.00819461	2.59e-122	23.5192
rs3764613	19	46896217	46392960	G	A	LDL-C levels	all	Graham et al.	multiple variants	genome-wide	0.436	1219414	0.0110015	0.00140495	4.86e-15	7.83053
rs281377	19	49206603	48703346	C	T	LDL-C levels	all	Graham et al.	multiple variants	genome-wide	0.438	1223729	-0.0251102	0.00140491	1.91e-71	17.8732
rs281377	19	49206603	48703346	C	T	LDL-C levels	females	Kanoni et al.	multiple variants	genome-wide	0.436	554495	-0.0290263	0.00205934	4.08e-45	14.095
rs10406304	19	57010947	56499578	G	T	LDL-C levels	all	Graham et al.	multiple variants	genome-wide	0.28	1218667	0.0124536	0.0015745	2.58e-15	7.90956
rs10406304	19	57010947	56499578	G	T	LDL-C levels	females	Kanoni et al.	multiple variants	genome-wide	0.282	551450	0.0150369	0.00228028	4.27e-11	6.59432
rs35081008	19	58662235	58150868	C	T	LDL-C levels	all	Graham et al.	multiple variants	genome-wide	0.155	1231233	-0.0308607	0.0019307	1.65e-57	15.9842
rs35081008	19	58662235	58150868	C	T	LDL-C levels	females	Kanoni et al.	multiple variants	genome-wide	0.154	558476	-0.0302179	0.00282507	1.06e-26	10.6963
rs73075609	20	5580789	5600143	C	T	LDL-C levels	all	Graham et al.	multiple variants	genome-wide	0.0239	1228539	0.0479201	0.00475232	6.53e-24	10.0835
rs73075609	20	5580789	5600143	C	T	LDL-C levels	females	Kanoni et al.	multiple variants	genome-wide	0.0256	556788	0.0563642	0.00654341	7.06e-18	8.61389
rs438568	20	12958687	12978039	G	A	LDL-C levels	all	Graham et al.	multiple variants	genome-wide	0.392	1226918	-0.0135404	0.0014217	1.66e-21	9.52409
rs438568	20	12958687	12978039	G	A	LDL-C levels	females	Kanoni et al.	multiple variants	genome-wide	0.394	558476	-0.0166976	0.00207344	8.07e-16	8.05309
rs2618566	20	17844684	17864040	T	G	LDL-C levels	all	Graham et al.	multiple variants	genome-wide	0.339	1178991	0.040212	0.00151102	4.87e-156	26.6125
rs2618566	20	17844684	17864040	T	G	LDL-C levels	females	Kanoni et al.	multiple variants	genome-wide	0.337	521940	0.0403317	0.00223562	9.37e-73	18.0405
rs1044573	20	25206654	25226018	A	G	LDL-C levels	all	Graham et al.	multiple variants	genome-wide	0.495	1225534	0.0102945	0.00141172	3.05e-13	7.29217
rs2104417	20	34127871	35540122	G	A	LDL-C levels	females	Kanoni et al.	multiple variants	genome-wide	0.129	558034	-0.0346654	0.00301662	1.46e-30	11.4915
rs7261820	20	34160840	35572918	G	A	LDL-C levels	all	Graham et al.	multiple variants	genome-wide	0.137	1230436	-0.0304061	0.00201064	1.15e-51	15.1226
rs6119704	20	34768194	36180272	C	G	LDL-C levels	all	Graham et al.	multiple variants	genome-wide	0.041	1230394	-0.0277033	0.00356086	7.26e-15	7.77995
rs1883711	20	39179822	40551182	G	C	LDL-C levels	all	Graham et al.	multiple variants	genome-wide	0.0319	1223625	0.130754	0.00417363	1.9e-215	31.3286
rs1883711	20	39179822	40551182	G	C	LDL-C levels	females	Kanoni et al.	multiple variants	genome-wide	0.0323	554286	0.137268	0.00584414	5.39e-122	23.4881
rs6102287	20	39744650	41116010	A	G	LDL-C levels	all	Graham et al.	multiple variants	genome-wide	0.474	1226133	0.0300366	0.00139221	3.1e-103	21.5748
rs6102287	20	39744650	41116010	A	G	LDL-C levels	females	Kanoni et al.	multiple variants	genome-wide	0.472	558037	0.0369157	0.00202666	3.92e-74	18.215
rs56275254	20	40253910	41625271	A	G	LDL-C levels	females	Kanoni et al.	multiple variants	genome-wide	0.0547	557907	0.031794	0.004449	8.91e-13	7.14633
rs6016590	20	40265082	41636443	A	G	LDL-C levels	all	Graham et al.	multiple variants	genome-wide	0.473	1199327	0.0130361	0.00143358	9.6e-20	9.09339
rs58847685	20	44544947	45916308	T	C	LDL-C levels	females	Kanoni et al.	multiple variants	genome-wide	0.188	558028	0.0172205	0.00259237	3.08e-11	6.64276
rs3843763	20	44548193	45919554	C	T	LDL-C levels	all	Graham et al.	multiple variants	genome-wide	0.265	1226088	-0.0120459	0.00156617	1.46e-14	7.69131
rs6019547	20	47561091	48944554	G	A	LDL-C levels	females	Kanoni et al.	multiple variants	genome-wide	0.319	552549	0.0160276	0.0021945	2.8e-13	7.30353
rs2295027	20	47582884	48966347	G	A	LDL-C levels	all	Graham et al.	multiple variants	genome-wide	0.322	1220595	0.0115448	0.00152307	3.46e-14	7.57995
rs6090040	20	62692060	64060707	C	A	LDL-C levels	all	Graham et al.	multiple variants	genome-wide	0.483	1073397	0.0143197	0.00147233	2.34e-22	9.72588
rs6090040	20	62692060	64060707	C	A	LDL-C levels	females	Kanoni et al.	multiple variants	genome-wide	0.483	486835	0.0147213	0.0021606	9.52e-12	6.81352
rs2833487	21	33087863	31715550	A	G	LDL-C levels	all	Graham et al.	multiple variants	genome-wide	0.0494	1231261	0.0314967	0.00321288	1.09e-22	9.80326
rs1963676	21	40709960	39338034	T	C	LDL-C levels	all	Graham et al.	multiple variants	genome-wide	0.424	1220535	-0.0143783	0.00143027	8.92e-24	10.0529
rs5746498	22	18435794	17953028	T	C	LDL-C levels	all	Graham et al.	multiple variants	genome-wide	0.238	1212286	0.0133001	0.00169736	4.66e-15	7.83576
rs5998509	22	21917479	21563190	C	T	LDL-C levels	all	Graham et al.	multiple variants	genome-wide	0.199	1230387	-0.0128285	0.001764	3.53e-13	7.27239
rs132646	22	36550067	36154019	C	T	LDL-C levels	all	Graham et al.	multiple variants	genome-wide	0.166	1226108	0.0133892	0.00186524	7.06e-13	7.17827
rs138335	22	41227086	40831082	G	C	LDL-C levels	females	Kanoni et al.	multiple variants	genome-wide	0.346	546628	0.0160004	0.00217899	2.09e-13	7.34304
rs138352	22	41268925	40872921	G	T	LDL-C levels	all	Graham et al.	multiple variants	genome-wide	0.346	1227831	0.0137988	0.00147717	9.51e-21	9.34138
rs3747207	22	44324855	43928975	G	A	LDL-C levels	all	Graham et al.	multiple variants	genome-wide	0.222	1230342	-0.0139089	0.00166675	7.13e-17	8.34492
rs4253762	22	46622566	46226669	A	G	LDL-C levels	females	Kanoni et al.	multiple variants	genome-wide	0.106	558023	0.0223527	0.00328085	9.55e-12	6.81308
rs9616822	22	50840573	50402144	G	A	LDL-C levels	all	Graham et al.	multiple variants	genome-wide	0.359	1226107	0.0113696	0.00144701	3.92e-15	7.85731
