# Supplementary material for: PCSK9 and Breast Cancer Survival: A Mendelian Randomization Study
Source: Cancer Epidemiol Biomarkers Prev. 2026 Mar 23;35(6):873–82. doi: 10.1158/1055-9965.EPI-25-1569 (PMC13227093; doi:10.1158/1055-9965.EPI-25-1569)
Supplement: Table S2 — shows the genetic exposure associations used in the MVMR analysis. [file epi-25-1569_table_s2_suppst2.xlsx]

## Sheet: S2_IVs_MVMR
Table S2: Instruments and expoures association for the multivariable approach. Instrumental variants used in the MVMR approaches with exposure levels at p<5x10^-8 after pruning in both data sets from Pott et al. and GLGC. For each SNP we report the exposure summary statistics, matched by sex-setting. The first exposure is PCSK9 (exp1), the second one is LDL-C levels (exp2). In the flag-columns we…
rsID	chr	pos_b37	pos_b38	OA	EA	setting	exposure1	exp1_EAF	exp1_nSamples	exp1_beta	exp1_se	exp1_pval	exp1_absZScore	exposure2	exp2_EAF	exp2_nSamples	exp2_beta	exp2_se	exp2_pval	exp2_absZScore	flag1_PCSK9	flag2_PCSK9_HMGCR
rs12043403	1	55431933	54966260	T	C	all	PCSK9 PE levels	0.0798	20016	-0.0191835	0.00530112	0.000296023	3.61876	LDL-C levels	0.0975	1220570	-0.024476	0.00246425	3.01e-23	9.93243	FALSE	TRUE
rs12043403	1	55431933	54966260	T	C	females	PCSK9 PE levels	0.0789266	8936	-0.0202186	0.00776683	0.00923553	2.6032	LDL-C levels	0.0983	552780	-0.0235655	0.00351703	2.08e-11	6.7004	FALSE	TRUE
rs12409233	1	55436599	54970926	G	C	all	PCSK9 PE levels	0.0924	20016	-0.0109213	0.00479539	0.022759	2.27746	LDL-C levels	0.0882	1228324	-0.0225537	0.00244129	2.5e-20	9.23844	FALSE	TRUE
rs12409233	1	55436599	54970926	G	C	females	PCSK9 PE levels	0.0910111	8936	-0.0155941	0.00707537	0.0275259	2.204	LDL-C levels	0.0887	558411	-0.0198415	0.00355491	2.39e-08	5.58144	FALSE	TRUE
rs11206498	1	55437104	54971431	A	G	all	PCSK9 PE levels	0.3414	20016	0.00841674	0.00291718	0.00391131	2.88523	LDL-C levels	0.342	1231222	0.010318	0.00146968	2.21e-12	7.02058	FALSE	TRUE
rs11206498	1	55437104	54971431	A	G	females	PCSK9 PE levels	0.341113	8936	0.011928	0.00426722	0.0051867	2.79526	LDL-C levels	0.341	558473	0.00985504	0.00213908	4.08e-06	4.60714	FALSE	TRUE
rs890576	1	55452897	54987224	C	G	all	PCSK9 PE levels	0.2077	20016	-0.0140215	0.00357829	8.91038e-05	3.91849	LDL-C levels	0.202	1218375	-0.0152847	0.00174823	2.27e-18	8.74296	FALSE	TRUE
rs890576	1	55452897	54987224	C	G	females	PCSK9 PE levels	0.20937	8936	-0.010695	0.00523134	0.0409055	2.04441	LDL-C levels	0.201	551384	-0.0142395	0.00255111	2.38e-08	5.58169	FALSE	TRUE
rs17111474	1	55479967	55014294	C	T	all	PCSK9 PE levels	0.3031	20016	0.00186351	0.00314451	0.553432	0.592625	LDL-C levels	0.296	1157592	0.0113165	0.00163522	4.5e-12	6.92048	FALSE	TRUE
rs17111474	1	55479967	55014294	C	T	females	PCSK9 PE levels	0.302027	8936	0.00156498	0.00460784	0.734225	0.339634	LDL-C levels	0.293	520651	0.0122548	0.00238246	2.69e-07	5.14376	FALSE	TRUE
rs2495503	1	55485917	55020244	G	A	all	PCSK9 PE levels	0.261	20016	0.0191121	0.00316611	1.57512e-09	6.03648	LDL-C levels	0.258	1222243	0.0348698	0.00158486	2.77e-107	22.0018	FALSE	TRUE
rs2495503	1	55485917	55020244	G	A	females	PCSK9 PE levels	0.264895	8936	0.0165064	0.00461039	0.000343164	3.58026	LDL-C levels	0.258	549479	0.0333159	0.00233031	2.29e-46	14.2968	FALSE	TRUE
rs34232196	1	55489542	55023869	C	T	all	PCSK9 PE levels	0.2385	20016	-0.0418606	0.00330842	1.08044e-36	12.6527	LDL-C levels	0.242	1227724	-0.0663103	0.00164125	6.85e-357	40.4023	FALSE	TRUE
rs34232196	1	55489542	55023869	C	T	females	PCSK9 PE levels	0.234675	8936	-0.0431127	0.00489951	1.37549e-18	8.79939	LDL-C levels	0.24	554967	-0.0671618	0.00238869	6.14e-174	28.1166	FALSE	TRUE
rs12739979	1	55496648	55030975	C	T	all	PCSK9 PE levels	0.2487	20016	-0.017963	0.00334309	7.73595e-08	5.37318	LDL-C levels	0.238	1145060	-0.0270434	0.00181243	2.4e-50	14.9211	FALSE	TRUE
rs12739979	1	55496648	55030975	C	T	females	PCSK9 PE levels	0.244394	8936	-0.0192134	0.00490369	8.92139e-05	3.91815	LDL-C levels	0.236	521930	-0.0260335	0.00258359	7.02e-24	10.0765	FALSE	TRUE
rs2495491	1	55498428	55032755	T	G	all	PCSK9 PE levels	0.2485	20016	0.0362086	0.0034236	3.84274e-26	10.5762	LDL-C levels	0.252	1213676	0.0465031	0.00162312	1.58e-180	28.6504	TRUE	FALSE
rs2495491	1	55498428	55032755	T	G	females	PCSK9 PE levels	0.249265	8936	0.0322103	0.00499631	1.14154e-10	6.44682	LDL-C levels	0.25	548960	0.0456096	0.00237351	2.71e-82	19.2161	TRUE	FALSE
rs72660548	1	55500978	55035305	C	G	all	PCSK9 PE levels	0.0192	19612	0.0436863	0.0108997	6.12238e-05	4.00804	LDL-C levels	0.0202	1230647	0.0704297	0.00495026	6.19e-46	14.2275	FALSE	TRUE
rs72660548	1	55500978	55035305	C	G	females	PCSK9 PE levels	0.0196744	8689	0.0378969	0.0158272	0.0166491	2.39442	LDL-C levels	0.0202	556814	0.0733336	0.0072184	3.01e-24	10.1593	FALSE	TRUE
rs17111503	1	55503448	55037775	A	G	all	PCSK9 PE levels	0.2501	20016	0.036706	0.00331725	1.85064e-28	11.0652	LDL-C levels	0.256	1222825	0.0487264	0.00160687	5.57e-202	30.3238	FALSE	TRUE
rs17111503	1	55503448	55037775	A	G	females	PCSK9 PE levels	0.246283	8936	0.0325201	0.00486205	2.25169e-11	6.68856	LDL-C levels	0.255	552438	0.0483469	0.00234749	3.03e-94	20.5951	FALSE	TRUE
rs2479408	1	55504188	55038515	C	G	all	PCSK9 PE levels	0.1961	20016	-0.020299	0.00366052	2.93281e-08	5.5454	LDL-C levels	0.199	1201181	-0.0445077	0.00180457	2.61e-134	24.6639	FALSE	TRUE
rs2479408	1	55504188	55038515	C	G	females	PCSK9 PE levels	0.191391	8936	-0.0199766	0.00535386	0.000190551	3.73125	LDL-C levels	0.197	550572	-0.0423442	0.00261833	7.92e-59	16.1722	FALSE	TRUE
rs11591147	1	55505647	55039974	G	T	all	PCSK9 PE levels	0.0149	19091	-0.350564	0.0124486	1.76626e-174	28.1608	LDL-C levels	0.0163	1224401	-0.433696	0.005426	5.18e-1390	79.9292	TRUE	TRUE
rs11591147	1	55505647	55039974	G	T	females	PCSK9 PE levels	0.015264	8358	-0.338702	0.0183227	2.69882e-76	18.4854	LDL-C levels	0.0162	554587	-0.447403	0.00799674	2.75e-682	55.9482	TRUE	TRUE
rs11583680	1	55505668	55039995	C	T	all	PCSK9 PE levels	0.1355	20016	-0.0482893	0.00418233	7.73063e-31	11.546	LDL-C levels	0.134	1222824	-0.0188395	0.00204368	3.02e-20	9.21842	TRUE	FALSE
rs11583680	1	55505668	55039995	C	T	females	PCSK9 PE levels	0.131654	8936	-0.0443261	0.00629334	1.87563e-12	7.04333	LDL-C levels	0.134	552438	-0.0168795	0.00299632	1.77e-08	5.63341	TRUE	FALSE
rs693668	1	55521109	55055436	A	G	all	PCSK9 PE levels	0.3716	20016	-0.0412827	0.00288838	2.43154e-46	14.2927	LDL-C levels	0.359	1210683	-0.0564582	0.00146234	4.35e-326	38.6081	TRUE	TRUE
rs693668	1	55521109	55055436	A	G	females	PCSK9 PE levels	0.377464	8936	-0.0295209	0.00421541	2.50202e-12	7.00309	LDL-C levels	0.358	553951	-0.0514867	0.00213077	5.4e-129	24.1634	TRUE	TRUE
rs41297885	1	55526840	55061167	C	G	all	PCSK9 PE levels	0.0358	19769	-0.0181573	0.00761167	0.0170579	2.38546	LDL-C levels	0.0358	1230153	-0.0406301	0.00378858	7.82e-27	10.7244	FALSE	TRUE
rs41297885	1	55526840	55061167	C	G	females	PCSK9 PE levels	0.0374489	8689	-0.00949007	0.01124	0.398471	0.844312	LDL-C levels	0.0364	557681	-0.0367612	0.00543261	1.32e-11	6.76677	FALSE	TRUE
rs28385715	1	55532142	55066469	T	G	all	PCSK9 PE levels	0.0248	19251	0.0394872	0.0090306	1.22775e-05	4.3726	LDL-C levels	0.0229	1198344	0.0455686	0.00489729	1.34e-20	9.30486	FALSE	TRUE
rs28385715	1	55532142	55066469	T	G	females	PCSK9 PE levels	0.0237629	8825	0.0348272	0.0131708	0.0081875	2.64427	LDL-C levels	0.0229	539852	0.0381738	0.00701848	5.36e-08	5.43904	FALSE	TRUE
rs77011887	1	55534271	55068598	C	T	all	PCSK9 PE levels	0.0189	14941	0.0453758	0.011626	9.50215e-05	3.90296	LDL-C levels	0.017	1223074	0.0459218	0.00570361	8.19e-16	8.05136	FALSE	TRUE
rs77011887	1	55534271	55068598	C	T	females	PCSK9 PE levels	0.0179699	6042	0.0689245	0.0180225	0.000131093	3.82436	LDL-C levels	0.0172	553787	0.0413335	0.00796076	2.08e-07	5.19216	FALSE	TRUE
rs142116310	1	55536386	55070713	G	A	all	PCSK9 PE levels	0.0138	13026	0.0441594	0.0146672	0.00260605	3.01075	LDL-C levels	0.0107	1220098	0.0554039	0.00723134	1.84e-14	7.66164	FALSE	TRUE
rs142116310	1	55536386	55070713	G	A	females	PCSK9 PE levels	0.0144082	5575	0.0369639	0.0215707	0.0865884	1.71362	LDL-C levels	0.0111	550303	0.0358345	0.010074	0.000375	3.55713	FALSE	TRUE
rs115465289	1	55580914	55115241	G	A	all	PCSK9 PE levels	0.0253	19579	-0.00470693	0.0091059	0.605219	0.51691	LDL-C levels	0.0312	1227389	-0.0406552	0.00422364	6.23e-22	9.62563	FALSE	TRUE
rs115465289	1	55580914	55115241	G	A	females	PCSK9 PE levels	0.0243541	8689	0.00451697	0.0136539	0.740807	0.330819	LDL-C levels	0.0317	556648	-0.0318314	0.00596967	9.7e-08	5.33219	FALSE	TRUE
rs138779133	1	55604404	55138731	A	G	all	PCSK9 PE levels	0.031	20016	-0.0244509	0.00797958	0.00218267	3.06418	LDL-C levels	0.0271	1228543	-0.0599362	0.00433766	2e-43	13.8176	FALSE	TRUE
rs138779133	1	55604404	55138731	A	G	females	PCSK9 PE levels	0.0304405	8936	-0.00517068	0.0117067	0.658781	0.441686	LDL-C levels	0.0275	556738	-0.0505512	0.00618453	2.99e-16	8.17381	FALSE	TRUE
rs79494709	1	55608984	55143311	G	C	all	PCSK9 PE levels	0.0439	19880	-0.038754	0.00698776	2.92312e-08	5.54598	LDL-C levels	0.0491	1223720	-0.0257612	0.0032526	2.37e-15	7.92019	FALSE	TRUE
rs79494709	1	55608984	55143311	G	C	females	PCSK9 PE levels	0.0421639	8800	-0.032629	0.010524	0.00193229	3.10044	LDL-C levels	0.0489	554486	-0.0194486	0.00475956	4.38e-05	4.08622	FALSE	TRUE
rs55817205	1	55609056	55143383	G	A	all	PCSK9 PE levels	0.0108	4535	0.0301509	0.0292228	0.302185	1.03176	LDL-C levels	0.0116	1219855	0.0676289	0.00712427	2.25e-21	9.49275	FALSE	TRUE
rs55817205	1	55609056	55143383	G	A	females	PCSK9 PE levels	0.0109101	2465	0.002669	0.035389	0.939932	0.0754189	LDL-C levels	0.012	550823	0.062383	0.00985876	2.49e-10	6.32767	FALSE	TRUE
rs72768351	5	74582374	75286549	A	G	all	PCSK9 PE levels	0.021	14895	0.000353788	0.011219	0.974843	0.0315346	LDL-C levels	0.0188	1224340	-0.0400763	0.00554353	4.85e-13	7.22938	FALSE	TRUE
rs72768351	5	74582374	75286549	A	G	females	PCSK9 PE levels	0.0209487	6153	-0.00419486	0.0167719	0.802572	0.250112	LDL-C levels	0.0188	554366	-0.045109	0.00777237	6.48e-09	5.80376	FALSE	TRUE
rs1423527	5	74602699	75306874	C	A	all	PCSK9 PE levels	0.4111	20016	-0.00590887	0.00278847	0.0340873	2.11904	LDL-C levels	0.399	1228648	0.0653373	0.00141659	1.97e-464	46.1229	FALSE	TRUE
rs1423527	5	74602699	75306874	C	A	females	PCSK9 PE levels	0.413751	8936	-0.00567373	0.00408509	0.164858	1.38889	LDL-C levels	0.397	557034	0.0716574	0.0020725	5.93e-262	34.5753	FALSE	TRUE
rs35122945	5	74610293	75314468	A	C	all	PCSK9 PE levels	0.0719	20016	0.0036828	0.00556672	0.508244	0.661575	LDL-C levels	0.0674	1225333	-0.0370552	0.00297073	1.04e-35	12.4734	FALSE	TRUE
rs35122945	5	74610293	75314468	A	C	females	PCSK9 PE levels	0.069177	8936	-2.53555e-06	0.00827898	0.999737	0.000306264	LDL-C levels	0.0675	555242	-0.0392356	0.00420962	1.16e-20	9.32046	FALSE	TRUE
rs115664150	5	74614142	75318317	C	T	all	PCSK9 PE levels	0.0619	20016	0.00287063	0.00567153	0.612753	0.506147	LDL-C levels	0.0621	1231237	0.0431228	0.00289794	4.41e-50	14.8805	FALSE	TRUE
rs115664150	5	74614142	75318317	C	T	females	PCSK9 PE levels	0.0610513	8936	-0.00312965	0.00840416	0.709588	0.372393	LDL-C levels	0.0622	558482	0.042104	0.00419725	1.11e-23	10.0313	FALSE	TRUE
rs75240579	5	74624484	75328659	C	T	all	PCSK9 PE levels	0.037	14941	0.00755749	0.00846297	0.371854	0.893007	LDL-C levels	0.0401	1216340	-0.0404156	0.00375722	5.51e-27	10.7568	FALSE	TRUE
rs75240579	5	74624484	75328659	C	T	females	PCSK9 PE levels	0.0356059	6042	0.000922752	0.0129238	0.943043	0.0713994	LDL-C levels	0.0387	550350	-0.0427352	0.00546826	5.49e-15	7.81514	FALSE	TRUE
rs17244939	5	74631096	75335271	A	C	all	PCSK9 PE levels	0.0179	14188	0.0138868	0.0124343	0.264075	1.11681	LDL-C levels	0.0156	1213368	-0.0430266	0.00615959	2.84e-12	6.9853	FALSE	TRUE
rs17244939	5	74631096	75335271	A	C	females	PCSK9 PE levels	0.016719	5636	0.034647	0.0196614	0.0780365	1.76218	LDL-C levels	0.0157	548143	-0.0384978	0.00849802	5.89e-06	4.53021	FALSE	TRUE
rs115169875	5	74633264	75337439	G	A	all	PCSK9 PE levels	0.0223	11856	-0.00398117	0.0115399	0.730102	0.34499	LDL-C levels	0.0257	1201126	-0.0336664	0.00460733	2.73e-13	7.30714	FALSE	TRUE
rs115169875	5	74633264	75337439	G	A	females	PCSK9 PE levels	0.0225177	4562	0.00598033	0.0176416	0.73466	0.33899	LDL-C levels	0.0263	540017	-0.0360002	0.00658816	4.65e-08	5.46438	FALSE	TRUE
rs151264833	5	74660755	75364930	C	G	all	PCSK9 PE levels	0.0233	20016	-0.0124454	0.00880185	0.157377	1.41395	LDL-C levels	0.0235	1225174	0.0339953	0.00458211	1.18e-13	7.41914	FALSE	TRUE
rs151264833	5	74660755	75364930	C	G	females	PCSK9 PE levels	0.0235332	8936	-0.00995655	0.0127414	0.434643	0.781433	LDL-C levels	0.0234	555290	0.0398315	0.00670278	2.81e-09	5.94253	FALSE	TRUE
rs74695562	5	74675951	75380126	T	G	all	PCSK9 PE levels	0.0341	20016	-0.00177413	0.00763774	0.816317	0.232284	LDL-C levels	0.0417	1228685	-0.0369214	0.00369832	1.8e-23	9.98329	FALSE	TRUE
rs74695562	5	74675951	75380126	T	G	females	PCSK9 PE levels	0.0337801	8936	0.0105387	0.0113067	0.351292	0.932076	LDL-C levels	0.0427	557086	-0.0398169	0.00517607	1.44e-14	7.6925	FALSE	TRUE
rs78587954	5	74677170	75381345	C	G	all	PCSK9 PE levels	0.0648	20016	-0.000535417	0.00565559	0.924577	0.0946703	LDL-C levels	0.065	1231241	0.0526377	0.00282144	1.12e-77	18.6563	FALSE	TRUE
rs78587954	5	74677170	75381345	C	G	females	PCSK9 PE levels	0.0646969	8936	0.00353292	0.00827888	0.669647	0.426739	LDL-C levels	0.0647	558441	0.0587617	0.00410937	2.21e-46	14.2994	FALSE	TRUE
rs144083983	5	74683306	75387481	C	T	all	PCSK9 PE levels	0.0629	20016	0.00515821	0.00604409	0.393421	0.85343	LDL-C levels	0.0702	1204240	-0.0418179	0.00299336	2.37e-44	13.9702	FALSE	TRUE
rs144083983	5	74683306	75387481	C	T	females	PCSK9 PE levels	0.0612145	8936	0.00372719	0.00890605	0.675629	0.418501	LDL-C levels	0.0705	555242	-0.0381053	0.0041587	5.06e-20	9.16279	FALSE	TRUE
rs181668591	5	74689045	75393220	C	T	all	PCSK9 PE levels	0.0121	9290	0.00498371	0.0170742	0.770374	0.291885	LDL-C levels	0.0102	1224380	0.0603515	0.0072232	6.53e-17	8.35523	FALSE	TRUE
rs181668591	5	74689045	75393220	C	T	females	PCSK9 PE levels	0.0127556	4366	0.023249	0.0237717	0.328071	0.978012	LDL-C levels	0.0105	554241	0.0563692	0.01019	3.17e-08	5.53182	FALSE	TRUE
rs180755046	5	74703989	75408164	C	A	all	PCSK9 PE levels	0.0158	12046	-0.0168274	0.0162192	0.299505	1.0375	LDL-C levels	0.0161	1204905	-0.0421176	0.00623075	1.38e-11	6.75964	FALSE	TRUE
rs180755046	5	74703989	75408164	C	A	females	PCSK9 PE levels	0.0155319	4562	-0.0379733	0.0258207	0.141417	1.47065	LDL-C levels	0.0156	544016	-0.0451764	0.00871873	2.2e-07	5.18153	FALSE	TRUE
rs151000110	5	74725216	75429391	G	A	all	PCSK9 PE levels	0.0578	20016	-3.95211e-05	0.00601187	0.994755	0.00657384	LDL-C levels	0.0566	1231140	0.0669951	0.00310107	1.65e-103	21.6039	FALSE	TRUE
rs151000110	5	74725216	75429391	G	A	females	PCSK9 PE levels	0.0575995	8936	-0.00243136	0.00880103	0.782308	0.276259	LDL-C levels	0.0579	558352	0.0739714	0.004403	2.43e-63	16.8002	FALSE	TRUE
