# Supplementary material for: PCSK9 and Breast Cancer Survival: A Mendelian Randomization Study
Source: Cancer Epidemiol Biomarkers Prev. 2026 Mar 23;35(6):873–82. doi: 10.1158/1055-9965.EPI-25-1569 (PMC13227093; doi:10.1158/1055-9965.EPI-25-1569)
Supplement: Table S3 — shows all genetic outcome association used in this work. [file epi-25-1569_table_s3_suppst3.xlsx]

## Sheet: S3_SumStats_Y
Table S3: Instruments and outcome associations for both MR and MVMR approaches. Summary statistics for all outcomes and instruments. Data was taken from the Morra et al., FinnGen, Mei et al., FinnGen & UKB meta-analyses, and Aragam et al.. Please see Table S1 legend for column annotation.
rsID	chr	pos_b37	pos_b38	OA	EA	outcome	setting	geneticModel	source	EAF	nSamples	nCases	beta	se	pval	absZScore	beta_type
rs4661359	1	16513153	16186658	T	C	Breast Cancer	females	additive	FinnGen + UKB	0.326248	419433	30593	-0.00145	0.00945	0.878	0.153439	log(OR)
rs2992752	1	18808526	18482032	C	A	Breast Cancer	females	additive	FinnGen + UKB	0.368335	419433	30593	0.0217	0.00907	0.0166	2.3925	log(OR)
rs612177	1	23792009	23465516	T	G	Breast Cancer	females	additive	FinnGen + UKB	0.107015	419433	30593	-0.0154	0.0143	0.279	1.07692	log(OR)
rs35345536	1	25766488	25439997	G	A	Breast Cancer	females	additive	FinnGen + UKB	0.448087	419433	30593	-0.00199	0.00877	0.821	0.22691	log(OR)
rs41311276	1	26387625	26061134	A	C	Breast Cancer	females	additive	FinnGen + UKB	0.167006	419433	30593	-0.0172	0.0118	0.146	1.45763	log(OR)
rs114165349	1	27021913	26695422	G	C	Breast Cancer	females	additive	FinnGen + UKB	0.0306926	419433	30593	0.0607	0.0251	0.0155	2.41833	log(OR)
rs17853159	1	45810865	45345193	G	A	Breast Cancer	females	additive	FinnGen + UKB	0.0814026	419433	30593	-0.0486	0.016	0.00243	3.0375	log(OR)
rs76564042	1	54849397	54383724	T	C	Breast Cancer	females	additive	FinnGen + UKB	0.0237007	419433	30593	0.0145	0.028	0.603	0.517857	log(OR)
rs12043403	1	55431933	54966260	T	C	Breast Cancer	females	additive	FinnGen + UKB	0.116949	419433	30593	0.0128	0.0137	0.351	0.934307	log(OR)
rs12409233	1	55436599	54970926	G	C	Breast Cancer	females	additive	FinnGen + UKB	0.0842581	419433	30593	-0.032	0.0159	0.0444	2.01258	log(OR)
rs11206498	1	55437104	54971431	A	G	Breast Cancer	females	additive	FinnGen + UKB	0.3324	419433	30593	-0.000299	0.0093	0.974	0.0321505	log(OR)
rs890576	1	55452897	54987224	C	G	Breast Cancer	females	additive	FinnGen + UKB	0.216289	419433	30593	-0.00926	0.0106	0.384	0.873585	log(OR)
rs17111474	1	55479967	55014294	C	T	Breast Cancer	females	additive	FinnGen + UKB	0.278855	419433	30593	-0.00145	0.00993	0.884	0.146022	log(OR)
rs2495503	1	55485917	55020244	G	A	Breast Cancer	females	additive	FinnGen + UKB	0.25028	419433	30593	-0.0192	0.0101	0.0578	1.90099	log(OR)
rs11206507	1	55486117	55020444	G	A	Breast Cancer	females	additive	FinnGen + UKB	0.119753	419433	30593	-0.0226	0.0138	0.101	1.63768	log(OR)
rs12117661	1	55487346	55021673	C	G	Breast Cancer	females	additive	FinnGen + UKB	0.240847	419433	30593	-0.000635	0.0103	0.951	0.0616505	log(OR)
rs34232196	1	55489542	55023869	C	T	Breast Cancer	females	additive	FinnGen + UKB	0.240152	419433	30593	-0.000344	0.0103	0.973	0.0333981	log(OR)
rs12739979	1	55496648	55030975	C	T	Breast Cancer	females	additive	FinnGen + UKB	0.221734	419433	30593	-0.0218	0.011	0.0465	1.98182	log(OR)
rs2495491	1	55498428	55032755	T	G	Breast Cancer	females	additive	FinnGen + UKB	0.231933	419433	30593	0.00957	0.0105	0.362	0.911429	log(OR)
rs72660548	1	55500978	55035305	C	G	Breast Cancer	females	additive	FinnGen + UKB	0.0319396	419433	30593	-0.0264	0.0241	0.273	1.09544	log(OR)
rs17111503	1	55503448	55037775	A	G	Breast Cancer	females	additive	FinnGen + UKB	0.23363	419433	30593	0.00608	0.0105	0.562	0.579048	log(OR)
rs2479408	1	55504188	55038515	C	G	Breast Cancer	females	additive	FinnGen + UKB	0.18452	419433	30593	0.00673	0.0115	0.56	0.585217	log(OR)
rs11591147	1	55505647	55039974	G	T	Breast Cancer	females	additive	FinnGen + UKB	0.0270629	419433	30593	-0.0117	0.0264	0.658	0.443182	log(OR)
rs11583680	1	55505668	55039995	C	T	Breast Cancer	females	additive	FinnGen + UKB	0.119167	419433	30593	0.00926	0.0137	0.499	0.675912	log(OR)
rs531701	1	55513725	55048052	A	T	Breast Cancer	females	additive	FinnGen + UKB	0.155389	419433	30593	0.00175	0.0122	0.887	0.143443	log(OR)
rs693668	1	55521109	55055436	A	G	Breast Cancer	females	additive	FinnGen + UKB	0.38729	419433	30593	0.0189	0.00899	0.0355	2.10234	log(OR)
rs472495	1	55521313	55055640	T	G	Breast Cancer	females	additive	FinnGen + UKB	0.387012	419433	30593	0.0188	0.00899	0.0366	2.09121	log(OR)
rs562556	1	55524237	55058564	A	G	Breast Cancer Survival	females	recessive	Nik-Zainal et al.	0.17			-2.04769	1.05044	0.0512511	1.94937	log(HR)
rs41297885	1	55526840	55061167	C	G	Breast Cancer	females	additive	FinnGen + UKB	0.0347421	419433	30593	-0.00986	0.024	0.681	0.410833	log(OR)
rs28385715	1	55532142	55066469	T	G	Breast Cancer	females	additive	FinnGen + UKB	0.0236847	419433	30593	0.0292	0.029	0.314	1.0069	log(OR)
rs77011887	1	55534271	55068598	C	T	Breast Cancer	females	additive	FinnGen + UKB	0.0152822	419433	30593	-0.0388	0.0366	0.289	1.06011	log(OR)
rs142116310	1	55536386	55070713	G	A	Breast Cancer	females	additive	FinnGen + UKB	0.0140491	419433	30593	0.0358	0.0373	0.337	0.959786	log(OR)
rs115465289	1	55580914	55115241	G	A	Breast Cancer	females	additive	FinnGen + UKB	0.02336	419433	30593	-0.0154	0.0309	0.619	0.498382	log(OR)
rs138779133	1	55604404	55138731	A	G	Breast Cancer	females	additive	FinnGen + UKB	0.0339158	419433	30593	0.00365	0.0238	0.878	0.153361	log(OR)
rs79494709	1	55608984	55143311	G	C	Breast Cancer	females	additive	FinnGen + UKB	0.0435147	419433	30593	0.0189	0.0219	0.39	0.863014	log(OR)
rs55817205	1	55609056	55143383	G	A	Breast Cancer	females	additive	FinnGen + UKB	0.0111635	419433	30593	-0.0233	0.0431	0.589	0.540603	log(OR)
rs115394954	1	56474336	56008663	T	C	Breast Cancer	females	additive	FinnGen + UKB	0.0167396	419433	30593	0.0397	0.0358	0.267	1.10894	log(OR)
rs17457613	1	56715853	56250181	G	C	Breast Cancer	females	additive	FinnGen + UKB	0.015824	419433	30593	0.0247	0.0371	0.506	0.665768	log(OR)
rs17121798	1	61675857	61210185	C	G	Breast Cancer	females	additive	FinnGen + UKB	0.0776978	419433	30593	0.00903	0.0165	0.585	0.547273	log(OR)
rs598253	1	62911341	62445670	T	C	Breast Cancer	females	additive	FinnGen + UKB	0.309474	419433	30593	0.0121	0.0096	0.209	1.26042	log(OR)
rs12042319	1	63049819	62584148	G	A	Breast Cancer	females	additive	FinnGen + UKB	0.308202	419433	30593	0.0112	0.0096	0.244	1.16667	log(OR)
rs72954738	1	92467741	92002184	A	C	Breast Cancer	females	additive	FinnGen + UKB	0.0735449	419433	30593	-0.00589	0.017	0.729	0.346471	log(OR)
rs11164605	1	92946479	92480922	A	G	Breast Cancer	females	additive	FinnGen + UKB	0.214796	419433	30593	0.0071	0.0106	0.504	0.669811	log(OR)
rs2391159	1	92971951	92506394	C	T	Breast Cancer	females	additive	FinnGen + UKB	0.214727	419433	30593	0.00747	0.0106	0.481	0.704717	log(OR)
rs56111229	1	107566689	107024067	T	A	Breast Cancer	females	additive	FinnGen + UKB	0.327379	419433	30593	-0.00029	0.00938	0.975	0.0309168	log(OR)
rs2232015	1	107599258	107056636	A	T	Breast Cancer	females	additive	FinnGen + UKB	0.319727	419433	30593	-0.00382	0.00945	0.686	0.404233	log(OR)
rs12740374	1	109817590	109274968	G	T	Breast Cancer	females	additive	FinnGen + UKB	0.217722	419433	30593	-0.00961	0.0106	0.365	0.906604	log(OR)
rs1910485	1	114490635	113948013	G	A	Breast Cancer	females	additive	FinnGen + UKB	0.295247	419433	30593	-0.00764	0.00955	0.424	0.8	log(OR)
rs10788873	1	150250534	150278123	A	T	Breast Cancer	females	additive	FinnGen + UKB	0.482059	419433	30593	0.000119	0.00879	0.989	0.0135381	log(OR)
rs267733	1	150958836	150986360	A	G	Breast Cancer	females	additive	FinnGen + UKB	0.153684	419433	30593	0.0216	0.0122	0.0756	1.77049	log(OR)
rs4971077	1	155128717	155156241	T	C	Breast Cancer	females	additive	FinnGen + UKB	0.48011	419433	30593	0.0343	0.00875	8.99e-05	3.92	log(OR)
rs4971054	1	155130258	155157782	T	G	Breast Cancer	females	additive	FinnGen + UKB	0.437341	419433	30593	0.0321	0.00881	0.000273	3.64359	log(OR)
rs12045893	1	158530416	158560626	C	T	Breast Cancer	females	additive	FinnGen + UKB	0.271608	419433	30593	-0.0165	0.00981	0.0923	1.68196	log(OR)
rs2244101	1	182156079	182186944	C	G	Breast Cancer	females	additive	FinnGen + UKB	0.310539	419433	30593	0.00848	0.00951	0.373	0.891693	log(OR)
rs1689801	1	182165484	182196349	G	A	Breast Cancer	females	additive	FinnGen + UKB	0.305015	419433	30593	0.00989	0.00957	0.302	1.03344	log(OR)
rs2296288	1	183072590	183103455	C	T	Breast Cancer	females	additive	FinnGen + UKB	0.419341	419433	30593	0.0286	0.00884	0.0012	3.23529	log(OR)
rs2642438	1	220970028	220796686	G	A	Breast Cancer	females	additive	FinnGen + UKB	0.289833	419433	30593	0.00371	0.00966	0.701	0.384058	log(OR)
rs12117480	1	224451838	224264136	C	A	Breast Cancer	females	additive	FinnGen + UKB	0.0299305	419433	30593	0.0191	0.0267	0.475	0.715356	log(OR)
rs2587534	1	234849339	234713592	A	G	Breast Cancer	females	additive	FinnGen + UKB	0.461384	419433	30593	-0.0222	0.00881	0.0115	2.51986	log(OR)
rs553427	1	234852760	234717013	T	C	Breast Cancer	females	additive	FinnGen + UKB	0.461271	419433	30593	-0.0226	0.00879	0.0101	2.5711	log(OR)
rs59372965	2	17948215	17766948	A	G	Breast Cancer	females	additive	FinnGen + UKB	0.0928059	419433	30593	0.0139	0.0152	0.361	0.914474	log(OR)
rs870527	2	20369701	20169940	T	A	Breast Cancer	females	additive	FinnGen + UKB	0.529613	419433	30593	-0.00588	0.00882	0.505	0.666667	log(OR)
rs7575840	2	21273490	21050618	G	T	Breast Cancer	females	additive	FinnGen + UKB	0.322412	419433	30593	0.00495	0.00942	0.599	0.525478	log(OR)
rs55701660	2	21877238	21654366	C	T	Breast Cancer	females	additive	FinnGen + UKB	0.118718	419433	30593	-0.00839	0.0138	0.544	0.607971	log(OR)
rs1260326	2	27730940	27508073	C	T	Breast Cancer	females	additive	FinnGen + UKB	0.370659	419433	30593	0.000187	0.0091	0.984	0.0205495	log(OR)
rs10175826	2	28261384	28038517	A	G	Breast Cancer	females	additive	FinnGen + UKB	0.261401	419433	30593	-0.0139	0.0099	0.159	1.40404	log(OR)
rs72613899	2	43467835	43240696	G	A	Breast Cancer	females	additive	FinnGen + UKB	0.163868	419433	30593	-0.005	0.0118	0.673	0.423729	log(OR)
rs7595299	2	43480317	43253178	G	A	Breast Cancer	females	additive	FinnGen + UKB	0.151027	419433	30593	-0.00726	0.0123	0.554	0.590244	log(OR)
rs4299376	2	44072576	43845437	T	G	Breast Cancer	females	additive	FinnGen + UKB	0.269418	419433	30593	0.0147	0.0101	0.143	1.45545	log(OR)
rs4671050	2	62988169	62761034	G	T	Breast Cancer	females	additive	FinnGen + UKB	0.336035	419433	30593	0.00283	0.00927	0.76	0.305286	log(OR)
rs12993804	2	63494689	63267554	T	A	Breast Cancer	females	additive	FinnGen + UKB	0.278799	419433	30593	-0.00146	0.00977	0.882	0.149437	log(OR)
rs13032049	2	63581507	63354372	A	G	Breast Cancer	females	additive	FinnGen + UKB	0.266905	419433	30593	0.00118	0.00993	0.906	0.118832	log(OR)
rs954680	2	64913045	64685911	G	C	Breast Cancer	females	additive	FinnGen + UKB	0.272822	419433	30593	-0.0125	0.00989	0.205	1.2639	log(OR)
rs2970901	2	88428834	88129315	G	T	Breast Cancer	females	additive	FinnGen + UKB	0.534289	419433	30593	0.0225	0.00897	0.0121	2.50836	log(OR)
rs10185855	2	101642260	101025798	A	G	Breast Cancer	females	additive	FinnGen + UKB	0.352168	419433	30593	0.0152	0.00918	0.0982	1.65577	log(OR)
rs2683804	2	109064354	108447898	G	A	Breast Cancer	females	additive	FinnGen + UKB	0.225003	419433	30593	-0.0021	0.0104	0.841	0.201923	log(OR)
rs1992172	2	109093836	108477380	A	G	Breast Cancer	females	additive	FinnGen + UKB	0.225029	419433	30593	-0.00191	0.0104	0.855	0.183654	log(OR)
rs6734238	2	113841030	113083453	A	G	Breast Cancer	females	additive	FinnGen + UKB	0.352608	419433	30593	-0.00726	0.00926	0.433	0.784017	log(OR)
rs150474434	2	118845121	118087545	G	A	Breast Cancer	females	additive	FinnGen + UKB	0.0897322	419433	30593	-0.0237	0.0155	0.127	1.52903	log(OR)
rs17050272	2	121306440	120548864	G	A	Breast Cancer	females	additive	FinnGen + UKB	0.473406	419433	30593	-0.00117	0.00884	0.895	0.132353	log(OR)
rs62171443	2	135594221	134836651	T	C	Breast Cancer	females	additive	FinnGen + UKB	0.226737	419433	30593	-0.0229	0.0108	0.034	2.12037	log(OR)
rs12614487	2	158434569	157578057	C	T	Breast Cancer	females	additive	FinnGen + UKB	0.0665419	419433	30593	0.00653	0.0177	0.712	0.368927	log(OR)
rs10187501	2	165532454	164675944	A	G	Breast Cancer	females	additive	FinnGen + UKB	0.337081	419433	30593	-0.00564	0.00927	0.542	0.608414	log(OR)
rs10184673	2	169827796	168971286	A	G	Breast Cancer	females	additive	FinnGen + UKB	0.443582	419433	30593	0.00817	0.00882	0.354	0.926304	log(OR)
rs12693968	2	203302627	202437904	G	A	Breast Cancer	females	additive	FinnGen + UKB	0.27829	419433	30593	0.00214	0.00974	0.826	0.219713	log(OR)
rs140201293	2	204015972	203151249	T	C	Breast Cancer	females	additive	FinnGen + UKB	0.11935	419433	30593	0.00274	0.0135	0.839	0.202963	log(OR)
rs13076933	3	12327431	12285932	T	G	Breast Cancer	females	additive	FinnGen + UKB	0.265549	419433	30593	-0.018	0.00993	0.0707	1.81269	log(OR)
rs709147	3	12448940	12407441	A	G	Breast Cancer	females	additive	FinnGen + UKB	0.379922	419433	30593	-0.0385	0.00903	1.95e-05	4.26357	log(OR)
rs6792725	3	24520283	24478792	G	A	Breast Cancer	females	additive	FinnGen + UKB	0.382663	419433	30593	0.00936	0.00923	0.31	1.01408	log(OR)
rs62252137	3	32512038	32470546	T	C	Breast Cancer	females	additive	FinnGen + UKB	0.0598922	419433	30593	0.00459	0.0187	0.807	0.245455	log(OR)
rs9824286	3	32516218	32474726	G	A	Breast Cancer	females	additive	FinnGen + UKB	0.0726831	419433	30593	-0.0096	0.017	0.572	0.564706	log(OR)
rs13621	3	52558133	52524117	T	C	Breast Cancer	females	additive	FinnGen + UKB	0.46619	419433	30593	-0.00967	0.00877	0.27	1.10262	log(OR)
rs11709976	3	58325347	58339620	A	G	Breast Cancer	females	additive	FinnGen + UKB	0.087415	419433	30593	-0.000337	0.0155	0.983	0.0217419	log(OR)
rs71311871	3	58420613	58434886	A	G	Breast Cancer	females	additive	FinnGen + UKB	0.0808911	419433	30593	0.0048	0.0161	0.765	0.298137	log(OR)
rs12630829	3	119756170	120037323	A	G	Breast Cancer	females	additive	FinnGen + UKB	0.214158	419433	30593	-0.0161	0.0106	0.128	1.51887	log(OR)
rs9837149	3	122230845	122511998	G	C	Breast Cancer	females	additive	FinnGen + UKB	0.149396	419433	30593	-0.0161	0.0124	0.192	1.29839	log(OR)
rs9841897	3	122282569	122563722	T	C	Breast Cancer	females	additive	FinnGen + UKB	0.149388	419433	30593	-0.015	0.0124	0.227	1.20968	log(OR)
rs2011442	3	124959834	125240990	T	C	Breast Cancer	females	additive	FinnGen + UKB	0.370511	419433	30593	-0.0066	0.00905	0.466	0.729282	log(OR)
rs56299595	3	129278182	129559339	A	G	Breast Cancer	females	additive	FinnGen + UKB	0.103219	419433	30593	-0.0141	0.0147	0.34	0.959184	log(OR)
rs74341202	3	132183991	132465147	G	A	Breast Cancer	females	additive	FinnGen + UKB	0.0584688	419433	30593	0.00513	0.0187	0.783	0.274332	log(OR)
rs77436593	3	132215771	132496927	G	A	Breast Cancer	females	additive	FinnGen + UKB	0.0862972	419433	30593	0.0285	0.0156	0.0687	1.82692	log(OR)
rs523118	3	135965888	136247046	G	T	Breast Cancer	females	additive	FinnGen + UKB	0.19161	419433	30593	-0.00336	0.0113	0.767	0.297345	log(OR)
rs67214626	3	135989376	136270534	C	T	Breast Cancer	females	additive	FinnGen + UKB	0.318022	419433	30593	0.00918	0.00945	0.332	0.971429	log(OR)
rs9832727	3	142649110	142930268	C	G	Breast Cancer	females	additive	FinnGen + UKB	0.342458	419433	30593	-0.00145	0.00924	0.876	0.156926	log(OR)
rs9653945	3	142660706	142941864	G	A	Breast Cancer	females	additive	FinnGen + UKB	0.359982	419433	30593	-0.00672	0.00912	0.461	0.736842	log(OR)
rs6441313	3	160036400	160318612	G	A	Breast Cancer	females	additive	FinnGen + UKB	0.431747	419433	30593	0.00188	0.00886	0.832	0.21219	log(OR)
rs13108218	4	3443931	3442204	G	A	Breast Cancer	females	additive	FinnGen + UKB	0.351942	419433	30593	-0.00673	0.00927	0.468	0.725998	log(OR)
rs59950280	4	3452345	3450618	G	A	Breast Cancer	females	additive	FinnGen + UKB	0.287159	419433	30593	0.0038	0.00987	0.7	0.385005	log(OR)
rs4689653	4	7223319	7221592	G	T	Breast Cancer	females	additive	FinnGen + UKB	0.375762	419433	30593	-0.011	0.00905	0.225	1.21547	log(OR)
rs4860987	4	69491284	68625566	A	T	Breast Cancer	females	additive	FinnGen + UKB	0.262091	419433	30593	-0.0187	0.0102	0.0663	1.83333	log(OR)
rs72663045	4	74177397	73311680	T	G	Breast Cancer	females	additive	FinnGen + UKB	0.0190288	419433	30593	0.00203	0.0327	0.951	0.0620795	log(OR)
rs342467	4	88052219	87131067	C	T	Breast Cancer	females	additive	FinnGen + UKB	0.431469	419433	30593	-0.0338	0.00884	0.000134	3.82353	log(OR)
rs28431971	4	100487315	99566158	G	A	Breast Cancer	females	additive	FinnGen + UKB	0.222445	419433	30593	-0.0167	0.0106	0.116	1.57547	log(OR)
rs28497720	4	100487370	99566213	C	T	Breast Cancer	females	additive	FinnGen + UKB	0.222604	419433	30593	-0.0165	0.0106	0.119	1.5566	log(OR)
rs13107325	4	103188709	102267552	C	T	Breast Cancer	females	additive	FinnGen + UKB	0.0435737	419433	30593	0.0255	0.023	0.268	1.1087	log(OR)
rs974801	4	106071064	105149907	A	G	Breast Cancer	females	additive	FinnGen + UKB	0.37404	419433	30593	0.033	0.00902	0.000249	3.65854	log(OR)
rs2647249	4	106185663	105264506	T	C	Breast Cancer	females	additive	FinnGen + UKB	0.186425	419433	30593	0.0435	0.0112	9.89e-05	3.88393	log(OR)
rs138204164	4	120123417	119202262	C	G	Breast Cancer	females	additive	FinnGen + UKB	0.154306	419433	30593	-0.0202	0.012	0.0921	1.68333	log(OR)
rs115421711	5	52083226	52787392	A	G	Breast Cancer	females	additive	FinnGen + UKB	0.0355746	419433	30593	0.0398	0.0239	0.0955	1.66527	log(OR)
rs116734477	5	52095024	52799190	C	T	Breast Cancer	females	additive	FinnGen + UKB	0.0355407	419433	30593	0.0397	0.0239	0.096	1.66109	log(OR)
rs13173241	5	55861359	56565532	G	A	Breast Cancer	females	additive	FinnGen + UKB	0.178084	419433	30593	-0.0225	0.0116	0.0528	1.93966	log(OR)
rs9686661	5	55861786	56565959	C	T	Breast Cancer	females	additive	FinnGen + UKB	0.167512	419433	30593	-0.0128	0.0119	0.285	1.07563	log(OR)
rs3010240	5	72010139	72714312	A	C	Breast Cancer	females	additive	FinnGen + UKB	0.221827	419433	30593	-0.0263	0.0105	0.0121	2.50476	log(OR)
rs3010275	5	72014761	72718934	T	G	Breast Cancer	females	additive	FinnGen + UKB	0.221483	419433	30593	-0.0257	0.0105	0.0142	2.44762	log(OR)
rs72768351	5	74582374	75286549	A	G	Breast Cancer	females	additive	FinnGen + UKB	0.0273934	419433	30593	-0.0313	0.0264	0.236	1.18561	log(OR)
rs1423527	5	74602699	75306874	C	A	Breast Cancer	females	additive	FinnGen + UKB	0.42006	419433	30593	0.0112	0.00886	0.207	1.26411	log(OR)
rs35122945	5	74610293	75314468	A	C	Breast Cancer	females	additive	FinnGen + UKB	0.087486	419433	30593	-0.0149	0.0153	0.33	0.973856	log(OR)
rs115664150	5	74614142	75318317	C	T	Breast Cancer	females	additive	FinnGen + UKB	0.0523238	419433	30593	-0.0307	0.0201	0.125	1.52736	log(OR)
rs75240579	5	74624484	75328659	C	T	Breast Cancer	females	additive	FinnGen + UKB	0.0325213	419433	30593	0.0246	0.0258	0.341	0.953488	log(OR)
rs17244939	5	74631096	75335271	A	C	Breast Cancer	females	additive	FinnGen + UKB	0.0181442	419433	30593	-0.0218	0.0335	0.515	0.650746	log(OR)
rs115169875	5	74633264	75337439	G	A	Breast Cancer	females	additive	FinnGen + UKB	0.0243164	419433	30593	-0.0183	0.0291	0.531	0.628866	log(OR)
rs12916	5	74656539	75360714	T	C	Breast Cancer	females	additive	FinnGen + UKB	0.42615	419433	30593	0.00794	0.00884	0.369	0.89819	log(OR)
rs151264833	5	74660755	75364930	C	G	Breast Cancer	females	additive	FinnGen + UKB	0.0200681	419433	30593	-0.0281	0.0323	0.385	0.869969	log(OR)
rs74695562	5	74675951	75380126	T	G	Breast Cancer	females	additive	FinnGen + UKB	0.0408748	419433	30593	-0.000255	0.0224	0.991	0.0113839	log(OR)
rs78587954	5	74677170	75381345	C	G	Breast Cancer	females	additive	FinnGen + UKB	0.0738344	419433	30593	0.0259	0.0166	0.118	1.56024	log(OR)
rs144083983	5	74683306	75387481	C	T	Breast Cancer	females	additive	FinnGen + UKB	0.0819089	419433	30593	-0.022	0.0161	0.172	1.36646	log(OR)
rs181668591	5	74689045	75393220	C	T	Breast Cancer	females	additive	FinnGen + UKB	0.0115804	419433	30593	-0.0234	0.0398	0.556	0.58794	log(OR)
rs180755046	5	74703989	75408164	C	A	Breast Cancer	females	additive	FinnGen + UKB	0.0179556	419433	30593	-0.0261	0.0347	0.452	0.752161	log(OR)
rs151000110	5	74725216	75429391	G	A	Breast Cancer	females	additive	FinnGen + UKB	0.0703939	419433	30593	0.0299	0.0169	0.0773	1.76923	log(OR)
rs10077187	5	75197694	75901869	C	T	Breast Cancer	females	additive	FinnGen + UKB	0.303959	419433	30593	3.71e-05	0.00949	0.997	0.00390938	log(OR)
rs1525764	5	75202811	75906986	T	A	Breast Cancer	females	additive	FinnGen + UKB	0.304095	419433	30593	-0.000907	0.00949	0.924	0.0955743	log(OR)
rs2859491	5	96249648	96913944	C	T	Breast Cancer	females	additive	FinnGen + UKB	0.406732	419433	30593	0.0112	0.00894	0.209	1.2528	log(OR)
rs13189347	5	122828560	123492866	A	C	Breast Cancer	females	additive	FinnGen + UKB	0.467398	419433	30593	0.0254	0.00877	0.00382	2.89624	log(OR)
rs6869845	5	122833703	123498009	T	C	Breast Cancer	females	additive	FinnGen + UKB	0.470494	419433	30593	0.0241	0.00876	0.00595	2.75114	log(OR)
rs11745587	5	131796922	132461230	G	A	Breast Cancer	females	additive	FinnGen + UKB	0.378007	419433	30593	-0.0326	0.00903	0.000299	3.61019	log(OR)
rs2706381	5	131810619	132474927	C	T	Breast Cancer	females	additive	FinnGen + UKB	0.201998	419433	30593	-0.00736	0.0109	0.5	0.675229	log(OR)
rs10037298	5	139567696	140188111	T	G	Breast Cancer	females	additive	FinnGen + UKB	0.240856	419433	30593	0.0198	0.0102	0.0511	1.94118	log(OR)
rs11167778	5	141888881	142509316	C	T	Breast Cancer	females	additive	FinnGen + UKB	0.115091	419433	30593	-0.00565	0.0137	0.68	0.412409	log(OR)
rs9324885	5	141915302	142535737	G	A	Breast Cancer	females	additive	FinnGen + UKB	0.115877	419433	30593	-0.00731	0.0137	0.593	0.533577	log(OR)
rs72799001	5	155870470	156443460	G	T	Breast Cancer	females	additive	FinnGen + UKB	0.0286203	419433	30593	0.00271	0.0264	0.918	0.102652	log(OR)
rs6882076	5	156390297	156963286	C	T	Breast Cancer	females	additive	FinnGen + UKB	0.349604	419433	30593	0.00555	0.0092	0.546	0.603261	log(OR)
rs12657266	5	156396003	156968992	T	C	Breast Cancer	females	additive	FinnGen + UKB	0.349562	419433	30593	0.00565	0.0092	0.539	0.61413	log(OR)
rs59408219	6	11850754	11850521	T	C	Breast Cancer	females	additive	FinnGen + UKB	0.0535004	419433	30593	0.0235	0.0204	0.25	1.15196	log(OR)
rs1569447	6	16114223	16113992	G	T	Breast Cancer	females	additive	FinnGen + UKB	0.327497	419433	30593	-0.00737	0.00935	0.431	0.788235	log(OR)
rs3757354	6	16127407	16127176	C	T	Breast Cancer	females	additive	FinnGen + UKB	0.236407	419433	30593	-0.00775	0.0103	0.45	0.752427	log(OR)
rs75580845	6	25578433	25578205	T	C	Breast Cancer	females	additive	FinnGen + UKB	0.08116	419433	30593	0.00823	0.0162	0.612	0.508025	log(OR)
rs80215559	6	25918225	25917997	T	C	Breast Cancer	females	additive	FinnGen + UKB	0.0579465	419433	30593	0.00603	0.0193	0.754	0.312435	log(OR)
rs1800562	6	26093141	26092913	G	A	Breast Cancer	females	additive	FinnGen + UKB	0.0576586	419433	30593	-0.0013	0.0194	0.946	0.0670103	log(OR)
rs13214703	6	27941387	27973609	T	C	Breast Cancer	females	additive	FinnGen + UKB	0.0696545	419433	30593	-0.0111	0.0177	0.53	0.627119	log(OR)
rs34979126	6	28449380	28481603	G	A	Breast Cancer	females	additive	FinnGen + UKB	0.0696066	419433	30593	-0.00929	0.0177	0.599	0.524859	log(OR)
rs62406584	6	29568082	29600305	G	A	Breast Cancer	females	additive	FinnGen + UKB	0.0443599	419433	30593	0.00259	0.0216	0.904	0.119907	log(OR)
rs2517671	6	29937977	29970200	A	G	Breast Cancer	females	additive	FinnGen + UKB	0.407465	419433	30593	-0.00157	0.00891	0.86	0.176207	log(OR)
rs9378220	6	30077135	30109358	C	A	Breast Cancer	females	additive	FinnGen + UKB	0.18802	419433	30593	-0.0102	0.0111	0.36	0.918919	log(OR)
rs1265097	6	31106459	31138682	C	A	Breast Cancer	females	additive	FinnGen + UKB	0.118582	419433	30593	-0.0165	0.0133	0.216	1.2406	log(OR)
rs7774197	6	32046275	32078498	A	C	Breast Cancer	females	additive	FinnGen + UKB	0.104637	419433	30593	-0.000104	0.014	0.994	0.00742857	log(OR)
rs6689	6	32627700	32659923	A	G	Breast Cancer	females	additive	FinnGen + UKB	0.220573	419433	30593	-0.00951	0.0105	0.366	0.905714	log(OR)
rs3800461	6	34616322	34648545	G	C	Breast Cancer	females	additive	FinnGen + UKB	0.153287	419433	30593	-0.00923	0.012	0.443	0.769167	log(OR)
rs913499	6	37038432	37070656	G	A	Breast Cancer	females	additive	FinnGen + UKB	0.444625	419433	30593	0.0124	0.00886	0.161	1.39955	log(OR)
rs2395943	6	42940673	42972935	G	A	Breast Cancer	females	additive	FinnGen + UKB	0.4534	419433	30593	-0.00667	0.00885	0.451	0.753672	log(OR)
rs9471987	6	42944140	42976402	G	A	Breast Cancer	females	additive	FinnGen + UKB	0.507064	419433	30593	-0.00287	0.00884	0.746	0.324661	log(OR)
rs17665178	6	52435243	52570445	C	G	Breast Cancer	females	additive	FinnGen + UKB	0.34586	419433	30593	0.0107	0.00929	0.251	1.15178	log(OR)
rs7771469	6	52465835	52601037	G	A	Breast Cancer	females	additive	FinnGen + UKB	0.458977	419433	30593	0.00982	0.0088	0.265	1.11591	log(OR)
rs6458949	6	53508265	53643467	G	T	Breast Cancer	females	additive	FinnGen + UKB	0.276816	419433	30593	0.000166	0.00977	0.986	0.0169908	log(OR)
rs12662589	6	53509035	53644237	G	C	Breast Cancer	females	additive	FinnGen + UKB	0.276312	419433	30593	0.000492	0.00978	0.96	0.0503067	log(OR)
rs9496567	6	100602753	100154877	G	A	Breast Cancer	females	additive	FinnGen + UKB	0.225573	419433	30593	0.00921	0.0105	0.383	0.877143	log(OR)
rs62419249	6	101447338	100999462	G	A	Breast Cancer	females	additive	FinnGen + UKB	0.463792	419433	30593	0.00621	0.0088	0.481	0.705682	log(OR)
rs6568416	6	106357917	105910042	A	G	Breast Cancer	females	additive	FinnGen + UKB	0.476859	419433	30593	-0.0207	0.00879	0.0183	2.35495	log(OR)
rs4946713	6	106374015	105926140	C	A	Breast Cancer	females	additive	FinnGen + UKB	0.425811	419433	30593	0.0271	0.00886	0.00222	3.05869	log(OR)
rs11153143	6	109300661	108979458	C	T	Breast Cancer	females	additive	FinnGen + UKB	0.139307	419433	30593	-0.0055	0.0126	0.661	0.436508	log(OR)
rs1556857	6	116325559	116004396	T	C	Breast Cancer	females	additive	FinnGen + UKB	0.409125	419433	30593	-0.0124	0.00891	0.165	1.39169	log(OR)
rs1544155	6	116346394	116025231	C	A	Breast Cancer	females	additive	FinnGen + UKB	0.40862	419433	30593	-0.0127	0.00891	0.153	1.42536	log(OR)
rs9388498	6	126873423	126552277	G	T	Breast Cancer	females	additive	FinnGen + UKB	0.204904	419433	30593	0.0201	0.0109	0.0648	1.84404	log(OR)
rs577721086	6	127440047	127118902	T	C	Breast Cancer	females	additive	FinnGen + UKB	0.0576925	419433	30593	-0.0824	0.0192	1.79e-05	4.29167	log(OR)
rs9399137	6	135419018	135097880	T	C	Breast Cancer	females	additive	FinnGen + UKB	0.299876	419433	30593	0.0017	0.00955	0.859	0.17801	log(OR)
rs35959442	6	135424179	135103041	C	G	Breast Cancer	females	additive	FinnGen + UKB	0.30774	419433	30593	-0.000848	0.00947	0.929	0.0895459	log(OR)
rs62441842	6	139331131	139009994	A	G	Breast Cancer	females	additive	FinnGen + UKB	0.185081	419433	30593	-0.0129	0.0114	0.258	1.13158	log(OR)
rs72974722	6	139331419	139010282	A	C	Breast Cancer	females	additive	FinnGen + UKB	0.184436	419433	30593	-0.013	0.0114	0.253	1.14035	log(OR)
rs679582	6	139831180	139510043	A	G	Breast Cancer	females	additive	FinnGen + UKB	0.399973	419433	30593	0.00281	0.00892	0.753	0.315022	log(OR)
rs3777402	6	160505312	160084280	G	C	Breast Cancer	females	additive	FinnGen + UKB	0.0123526	419433	30593	-0.0424	0.0406	0.296	1.04433	log(OR)
rs10455872	6	161010118	160589086	A	G	Breast Cancer	females	additive	FinnGen + UKB	0.063397	419433	30593	-0.0079	0.0184	0.668	0.429348	log(OR)
rs148349043	6	161659369	161238337	C	G	Breast Cancer	females	additive	FinnGen + UKB	0.0130793	419433	30593	0.0372	0.0399	0.35	0.932331	log(OR)
rs10236293	7	1032637	993001	G	A	Breast Cancer	females	additive	FinnGen + UKB	0.244011	419433	30593	-0.00336	0.0102	0.741	0.329412	log(OR)
rs10272002	7	1047615	1007979	A	G	Breast Cancer	females	additive	FinnGen + UKB	0.237094	419433	30593	0.00123	0.0102	0.904	0.120588	log(OR)
rs55696093	7	21605973	21566355	A	G	Breast Cancer	females	additive	FinnGen + UKB	0.217806	419433	30593	-0.00131	0.0106	0.902	0.123585	log(OR)
rs4722551	7	25991826	25952206	T	C	Breast Cancer	females	additive	FinnGen + UKB	0.186345	419433	30593	0.0136	0.0112	0.226	1.21429	log(OR)
rs12533280	7	36171953	36132343	C	T	Breast Cancer	females	additive	FinnGen + UKB	0.200826	419433	30593	0.0076	0.0109	0.486	0.697248	log(OR)
rs17725246	7	44581986	44542387	T	C	Breast Cancer	females	additive	FinnGen + UKB	0.254536	419433	30593	-0.00655	0.01	0.514	0.655	log(OR)
rs2302429	7	75614777	75985459	G	A	Breast Cancer	females	additive	FinnGen + UKB	0.25709	419433	30593	0.00753	0.01	0.452	0.753	log(OR)
rs2302434	7	75630183	76000865	C	T	Breast Cancer	females	additive	FinnGen + UKB	0.242563	419433	30593	0.0041	0.0102	0.688	0.401961	log(OR)
rs1468615	7	87074964	87445648	T	C	Breast Cancer	females	additive	FinnGen + UKB	0.188496	419433	30593	-0.0116	0.0112	0.299	1.03571	log(OR)
rs112981905	7	87095609	87466293	G	T	Breast Cancer	females	additive	FinnGen + UKB	0.188773	419433	30593	-0.011	0.0111	0.324	0.990991	log(OR)
rs6967728	7	97915637	98286325	G	A	Breast Cancer	females	additive	FinnGen + UKB	0.169199	419433	30593	0.0131	0.0118	0.267	1.11017	log(OR)
rs1015538	7	99626035	100028412	G	A	Breast Cancer	females	additive	FinnGen + UKB	0.331554	419433	30593	-6.12e-05	0.00928	0.995	0.00659483	log(OR)
rs221793	7	100280896	100683273	C	A	Breast Cancer	females	additive	FinnGen + UKB	0.115485	419433	30593	0.00434	0.0137	0.751	0.316788	log(OR)
rs564449	7	100321138	100723515	G	T	Breast Cancer	females	additive	FinnGen + UKB	0.135166	419433	30593	0.00907	0.0127	0.476	0.714173	log(OR)
rs61014091	7	106810107	107169662	A	C	Breast Cancer	females	additive	FinnGen + UKB	0.185702	419433	30593	0.0194	0.0114	0.087	1.70175	log(OR)
rs12112877	7	106941324	107300879	T	C	Breast Cancer	females	additive	FinnGen + UKB	0.297836	419433	30593	-0.011	0.00956	0.252	1.15063	log(OR)
rs13241165	7	130432538	130747779	A	T	Breast Cancer	females	additive	FinnGen + UKB	0.478529	419433	30593	0.0158	0.00876	0.0705	1.80365	log(OR)
rs1838931	7	130455588	130770829	C	T	Breast Cancer	females	additive	FinnGen + UKB	0.310775	419433	30593	-0.0285	0.00948	0.0026	3.00633	log(OR)
rs2936520	8	6580250	6722729	G	T	Breast Cancer	females	additive	FinnGen + UKB	0.354376	419433	30593	0.00935	0.00916	0.307	1.02074	log(OR)
rs2928576	8	6600349	6742828	C	T	Breast Cancer	females	additive	FinnGen + UKB	0.330543	419433	30593	0.0112	0.00931	0.229	1.20301	log(OR)
rs13256216	8	8577883	8720373	C	T	Breast Cancer	females	additive	FinnGen + UKB	0.282429	419433	30593	-0.000519	0.00971	0.957	0.0534501	log(OR)
rs9987289	8	9183358	9325848	G	A	Breast Cancer	females	additive	FinnGen + UKB	0.118138	419433	30593	-0.0302	0.0134	0.0243	2.25373	log(OR)
rs62491176	8	9859913	10002403	T	C	Breast Cancer	females	additive	FinnGen + UKB	0.172058	419433	30593	0.00826	0.0115	0.474	0.718261	log(OR)
rs11250076	8	10647823	10790313	G	A	Breast Cancer	females	additive	FinnGen + UKB	0.469056	419433	30593	-0.00579	0.00881	0.511	0.657208	log(OR)
rs57356272	8	11797180	11939671	A	G	Breast Cancer	females	additive	FinnGen + UKB	0.404678	419433	30593	0.00733	0.00899	0.415	0.81535	log(OR)
rs35246381	8	18272535	18415025	T	C	Breast Cancer	females	additive	FinnGen + UKB	0.236581	419433	30593	0.00826	0.0102	0.42	0.809804	log(OR)
rs1495741	8	18272881	18415371	A	G	Breast Cancer	females	additive	FinnGen + UKB	0.236445	419433	30593	0.00776	0.0102	0.449	0.760784	log(OR)
rs263	8	19812812	19955301	C	T	Breast Cancer	females	additive	FinnGen + UKB	0.152689	419433	30593	0.00512	0.0123	0.677	0.41626	log(OR)
rs7835670	8	21937870	22080359	A	G	Breast Cancer	females	additive	FinnGen + UKB	0.1851	419433	30593	0.0108	0.0112	0.337	0.964286	log(OR)
rs9298506	8	55437524	54524964	A	G	Breast Cancer	females	additive	FinnGen + UKB	0.221676	419433	30593	-0.00175	0.0105	0.868	0.166667	log(OR)
rs28503706	8	55441799	54529239	A	G	Breast Cancer	females	additive	FinnGen + UKB	0.221683	419433	30593	-0.0021	0.0105	0.841	0.2	log(OR)
rs9297994	8	59392324	58479765	A	G	Breast Cancer	females	additive	FinnGen + UKB	0.355348	419433	30593	0.00836	0.00914	0.36	0.914661	log(OR)
rs55825491	8	61436559	60524000	C	T	Breast Cancer	females	additive	FinnGen + UKB	0.387128	419433	30593	-0.0132	0.00897	0.143	1.47157	log(OR)
rs10094180	8	72471872	71559637	T	C	Breast Cancer	females	additive	FinnGen + UKB	0.063495	419433	30593	-0.0554	0.0188	0.00315	2.94681	log(OR)
rs12548461	8	74888857	73976622	C	G	Breast Cancer	females	additive	FinnGen + UKB	0.326369	419433	30593	-0.0033	0.00933	0.724	0.353698	log(OR)
rs62509311	8	74907295	73995060	A	T	Breast Cancer	females	additive	FinnGen + UKB	0.280992	419433	30593	-0.000972	0.00975	0.921	0.0996923	log(OR)
rs2737245	8	116658583	115646356	G	T	Breast Cancer	females	additive	FinnGen + UKB	0.29554	419433	30593	-0.00162	0.0096	0.866	0.16875	log(OR)
rs2737265	8	116667634	115655407	A	G	Breast Cancer	females	additive	FinnGen + UKB	0.296764	419433	30593	-0.00231	0.00957	0.809	0.241379	log(OR)
rs28601761	8	126500031	125487789	C	G	Breast Cancer	females	additive	FinnGen + UKB	0.416579	419433	30593	0.00716	0.0089	0.421	0.804494	log(OR)
rs11787335	8	145044104	143969936	C	T	Breast Cancer	females	additive	FinnGen + UKB	0.35765	419433	30593	0.00143	0.00914	0.875	0.156455	log(OR)
rs11786083	8	145050358	143976190	G	A	Breast Cancer	females	additive	FinnGen + UKB	0.376938	419433	30593	0.0036	0.00904	0.691	0.39823	log(OR)
rs3780181	9	2640759	2640759	A	G	Breast Cancer	females	additive	FinnGen + UKB	0.0608812	419433	30593	-0.00815	0.0185	0.659	0.440541	log(OR)
rs10962641	9	16849604	16849606	G	A	Breast Cancer	females	additive	FinnGen + UKB	0.336041	419433	30593	0.0132	0.00927	0.156	1.42395	log(OR)
rs12551960	9	19267440	19267442	C	T	Breast Cancer	females	additive	FinnGen + UKB	0.0673148	419433	30593	-0.0484	0.0177	0.00615	2.73446	log(OR)
rs34150222	9	19313913	19313915	A	G	Breast Cancer	females	additive	FinnGen + UKB	0.0674837	419433	30593	-0.0476	0.0177	0.00698	2.68927	log(OR)
rs10757272	9	22088260	22088261	C	T	Breast Cancer	females	additive	FinnGen + UKB	0.449321	419433	30593	-0.0291	0.00882	0.000981	3.29932	log(OR)
rs10781295	9	78210326	75595410	T	C	Breast Cancer	females	additive	FinnGen + UKB	0.407394	419433	30593	0.00943	0.00897	0.293	1.05128	log(OR)
rs7864568	9	78212428	75597512	G	A	Breast Cancer	females	additive	FinnGen + UKB	0.375728	419433	30593	0.00667	0.00909	0.463	0.733773	log(OR)
rs1571791	9	78729213	76114297	C	T	Breast Cancer	females	additive	FinnGen + UKB	0.366656	419433	30593	-0.0063	0.00912	0.49	0.690789	log(OR)
rs9410207	9	91404799	88789884	T	C	Breast Cancer	females	additive	FinnGen + UKB	0.0478498	419433	30593	0.00534	0.0213	0.802	0.250704	log(OR)
rs2740488	9	107661742	104899461	A	C	Breast Cancer	females	additive	FinnGen + UKB	0.231111	419433	30593	-0.00203	0.0105	0.847	0.193333	log(OR)
rs13289095	9	131466489	128704210	G	T	Breast Cancer	females	additive	FinnGen + UKB	0.12594	419433	30593	0.00561	0.0134	0.675	0.418657	log(OR)
rs635634	9	136155000	133279427	C	T	Breast Cancer	females	additive	FinnGen + UKB	0.193155	419433	30593	0.0426	0.0111	0.00012	3.83784	log(OR)
rs13301660	9	139340802	136446350	C	T	Breast Cancer	females	additive	FinnGen + UKB	0.262175	419433	30593	0.00686	0.00996	0.491	0.688755	log(OR)
rs7903259	10	17259642	17217643	C	G	Breast Cancer	females	additive	FinnGen + UKB	0.415751	419433	30593	0.013	0.00887	0.142	1.46561	log(OR)
rs10761750	10	65128619	63368859	G	A	Breast Cancer	females	additive	FinnGen + UKB	0.47189	419433	30593	-0.0136	0.00876	0.12	1.55251	log(OR)
rs17476364	10	71094504	69334748	T	C	Breast Cancer	females	additive	FinnGen + UKB	0.0842238	419433	30593	0.0262	0.0162	0.105	1.61728	log(OR)
rs2068888	10	94839642	93079885	G	A	Breast Cancer	females	additive	FinnGen + UKB	0.459743	419433	30593	-0.0117	0.00876	0.183	1.33562	log(OR)
rs10883447	10	101903906	100144149	T	G	Breast Cancer	females	additive	FinnGen + UKB	0.37825	419433	30593	-0.0133	0.00908	0.144	1.46476	log(OR)
rs1129555	10	113910721	112150963	G	A	Breast Cancer	females	additive	FinnGen + UKB	0.295961	419433	30593	-0.0087	0.00956	0.363	0.910042	log(OR)
rs2792751	10	113940329	112180571	C	T	Breast Cancer	females	additive	FinnGen + UKB	0.295697	419433	30593	-0.00903	0.00956	0.345	0.944561	log(OR)
rs7079542	10	115794898	114035139	A	G	Breast Cancer	females	additive	FinnGen + UKB	0.110978	419433	30593	-0.027	0.0141	0.0555	1.91489	log(OR)
rs2301179	10	118404620	116645109	G	A	Breast Cancer	females	additive	FinnGen + UKB	0.445605	419433	30593	0.00801	0.0089	0.368	0.9	log(OR)
rs10794579	10	124686656	122927140	C	T	Breast Cancer	females	additive	FinnGen + UKB	0.400088	419433	30593	-0.00445	0.00896	0.62	0.496652	log(OR)
rs7904973	10	124693587	122934071	T	G	Breast Cancer	females	additive	FinnGen + UKB	0.400008	419433	30593	-0.00443	0.00896	0.621	0.49442	log(OR)
rs3824949	11	5701409	5680179	C	G	Breast Cancer	females	additive	FinnGen + UKB	0.459938	419433	30593	-0.00372	0.00879	0.672	0.423208	log(OR)
rs4237722	11	18639363	18617816	C	T	Breast Cancer	females	additive	FinnGen + UKB	0.307829	419433	30593	-0.0169	0.00948	0.0745	1.7827	log(OR)
rs531603	11	32111418	32089872	A	G	Breast Cancer	females	additive	FinnGen + UKB	0.163094	419433	30593	-0.0146	0.0118	0.216	1.23729	log(OR)
rs174537	11	61552680	61785208	G	T	Breast Cancer	females	additive	FinnGen + UKB	0.379121	419433	30593	-0.00152	0.00899	0.866	0.169077	log(OR)
rs174564	11	61588305	61820833	A	G	Breast Cancer	females	additive	FinnGen + UKB	0.381624	419433	30593	-0.00353	0.00898	0.694	0.393096	log(OR)
rs77631946	11	63688374	63920902	C	A	Breast Cancer	females	additive	FinnGen + UKB	0.104738	419433	30593	-0.00251	0.0146	0.863	0.171918	log(OR)
rs642803	11	65560620	65793149	C	T	Breast Cancer	females	additive	FinnGen + UKB	0.430173	419433	30593	-0.0217	0.00888	0.0147	2.44369	log(OR)
rs117777720	11	66196384	66428913	C	T	Breast Cancer	females	additive	FinnGen + UKB	0.307187	419433	30593	-0.0313	0.00951	0.001	3.29127	log(OR)
rs74933537	11	66274958	66507487	A	C	Breast Cancer	females	additive	FinnGen + UKB	0.308768	419433	30593	-0.0308	0.0095	0.00118	3.24211	log(OR)
rs11226108	11	103870755	104000027	G	C	Breast Cancer	females	additive	FinnGen + UKB	0.186481	419433	30593	0.0178	0.0113	0.114	1.57522	log(OR)
rs964184	11	116648917	116778201	C	G	Breast Cancer	females	additive	FinnGen + UKB	0.138513	419433	30593	0.000966	0.0126	0.939	0.0766667	log(OR)
rs4639966	11	118573519	118702810	T	C	Breast Cancer	females	additive	FinnGen + UKB	0.246275	419433	30593	0.00381	0.0101	0.707	0.377228	log(OR)
rs3862606	11	121330087	121459378	A	G	Breast Cancer	females	additive	FinnGen + UKB	0.454938	419433	30593	0.00365	0.00883	0.679	0.413364	log(OR)
rs10790519	11	122535408	122664700	T	C	Breast Cancer	females	additive	FinnGen + UKB	0.389731	419433	30593	-0.00809	0.00898	0.367	0.900891	log(OR)
rs112771035	11	126225876	126355981	C	G	Breast Cancer	females	additive	FinnGen + UKB	0.0770659	419433	30593	-0.0237	0.0164	0.148	1.44512	log(OR)
rs7928577	11	126227723	126357828	G	T	Breast Cancer	females	additive	FinnGen + UKB	0.0776851	419433	30593	-0.0247	0.0163	0.129	1.51534	log(OR)
rs34019521	12	618790	509624	G	C	Breast Cancer	females	additive	FinnGen + UKB	0.267778	419433	30593	0.00635	0.00992	0.522	0.640121	log(OR)
rs35882350	12	623129	513963	A	G	Breast Cancer	females	additive	FinnGen + UKB	0.268412	419433	30593	0.00587	0.0099	0.553	0.592929	log(OR)
rs4883201	12	9082581	8929985	A	G	Breast Cancer	females	additive	FinnGen + UKB	0.109926	419433	30593	-0.00829	0.014	0.552	0.592143	log(OR)
rs75667995	12	25409070	25256136	T	C	Breast Cancer	females	additive	FinnGen + UKB	0.090203	419433	30593	0.0147	0.0151	0.33	0.97351	log(OR)
rs2253736	12	40533337	40139535	A	C	Breast Cancer	females	additive	FinnGen + UKB	0.0716455	419433	30593	0.0254	0.0171	0.138	1.48538	log(OR)
rs11175540	12	40586295	40192493	T	A	Breast Cancer	females	additive	FinnGen + UKB	0.055087	419433	30593	0.0332	0.0196	0.0901	1.69388	log(OR)
rs76919525	12	50541733	50147950	A	T	Breast Cancer	females	additive	FinnGen + UKB	0.330231	419433	30593	-0.00331	0.00941	0.725	0.351753	log(OR)
rs2250751	12	51106178	50712395	G	A	Breast Cancer	females	additive	FinnGen + UKB	0.332067	419433	30593	-0.0082	0.0093	0.378	0.88172	log(OR)
rs2731434	12	51109875	50716092	C	T	Breast Cancer	females	additive	FinnGen + UKB	0.331966	419433	30593	-0.0083	0.0093	0.372	0.892473	log(OR)
rs7300192	12	51794043	51400259	G	A	Breast Cancer	females	additive	FinnGen + UKB	0.346543	419433	30593	-0.00442	0.00921	0.632	0.479913	log(OR)
rs74090765	12	53792914	53399130	T	G	Breast Cancer	females	additive	FinnGen + UKB	0.168585	419433	30593	-0.0019	0.0117	0.871	0.162393	log(OR)
rs10876451	12	53813424	53419640	A	C	Breast Cancer	females	additive	FinnGen + UKB	0.169912	419433	30593	-0.0046	0.0117	0.693	0.393162	log(OR)
rs11172134	12	57645789	57252006	T	A	Breast Cancer	females	additive	FinnGen + UKB	0.207156	419433	30593	0.0145	0.0108	0.178	1.34259	log(OR)
rs12313762	12	57692470	57298687	C	T	Breast Cancer	females	additive	FinnGen + UKB	0.238042	419433	30593	0.0185	0.0103	0.0719	1.79612	log(OR)
rs12306780	12	89921860	89528083	A	T	Breast Cancer	females	additive	FinnGen + UKB	0.344839	419433	30593	0.00315	0.00918	0.732	0.343137	log(OR)
rs4760388	12	92802078	92408302	C	T	Breast Cancer	females	additive	FinnGen + UKB	0.439835	419433	30593	0.012	0.0089	0.176	1.34831	log(OR)
rs11837065	12	100859983	100466205	C	T	Breast Cancer	females	additive	FinnGen + UKB	0.39696	419433	30593	-0.0081	0.00899	0.368	0.901001	log(OR)
rs978458	12	102802239	102408461	C	T	Breast Cancer	females	additive	FinnGen + UKB	0.286569	419433	30593	-0.0338	0.00967	0.00048	3.49535	log(OR)
rs4964751	12	109159291	108765515	G	A	Breast Cancer	females	additive	FinnGen + UKB	0.336668	419433	30593	-0.00335	0.00925	0.717	0.362162	log(OR)
rs11114055	12	109169137	108775361	T	C	Breast Cancer	females	additive	FinnGen + UKB	0.343191	419433	30593	-0.00613	0.00922	0.506	0.664859	log(OR)
rs993965	12	111406373	110968569	T	A	Breast Cancer	females	additive	FinnGen + UKB	0.484258	419433	30593	-0.0113	0.00877	0.199	1.28848	log(OR)
rs55851737	12	111936838	111499034	T	C	Breast Cancer	females	additive	FinnGen + UKB	0.201736	419433	30593	0.0139	0.0109	0.201	1.27523	log(OR)
rs12423190	12	112909340	112471536	T	C	Breast Cancer	females	additive	FinnGen + UKB	0.09418	419433	30593	0.0293	0.0148	0.0472	1.97973	log(OR)
rs1169288	12	121416650	120978847	A	C	Breast Cancer	females	additive	FinnGen + UKB	0.344631	419433	30593	-0.025	0.00926	0.00687	2.69978	log(OR)
rs2247139	12	122380274	121942368	G	A	Breast Cancer	females	additive	FinnGen + UKB	0.150995	419433	30593	0.00895	0.0121	0.46	0.739669	log(OR)
rs28866344	12	123885484	123400937	G	A	Breast Cancer	females	additive	FinnGen + UKB	0.102818	419433	30593	0.0213	0.0144	0.14	1.47917	log(OR)
rs12311848	12	124486851	124002304	A	G	Breast Cancer	females	additive	FinnGen + UKB	0.3159	419433	30593	0.0184	0.00946	0.0524	1.94503	log(OR)
rs2451322	12	124545515	124060968	A	G	Breast Cancer	females	additive	FinnGen + UKB	0.4015	419433	30593	0.00838	0.00895	0.349	0.936313	log(OR)
rs75588192	12	133048600	132472014	G	A	Breast Cancer	females	additive	FinnGen + UKB	0.133551	419433	30593	0.0136	0.013	0.296	1.04615	log(OR)
rs7327867	13	32968591	32394454	A	G	Breast Cancer	females	additive	FinnGen + UKB	0.456288	419433	30593	0.00823	0.00882	0.351	0.933107	log(OR)
rs7330899	13	95223400	94571146	G	A	Breast Cancer	females	additive	FinnGen + UKB	0.246206	419433	30593	0.0027	0.0102	0.791	0.264706	log(OR)
rs4771674	13	111039070	110386723	G	A	Breast Cancer	females	additive	FinnGen + UKB	0.397992	419433	30593	0.00742	0.00893	0.406	0.830907	log(OR)
rs7140110	13	114544024	113841051	T	C	Breast Cancer	females	additive	FinnGen + UKB	0.288361	419433	30593	-0.0108	0.00969	0.263	1.11455	log(OR)
rs6573778	14	24872209	24403003	C	T	Breast Cancer	females	additive	FinnGen + UKB	0.431044	419433	30593	-0.00415	0.00892	0.642	0.465247	log(OR)
rs10141892	14	35184323	34715117	C	T	Breast Cancer	females	additive	FinnGen + UKB	0.384315	419433	30593	-0.0211	0.00903	0.0193	2.33666	log(OR)
rs12879147	14	64227596	63760878	G	A	Breast Cancer	females	additive	FinnGen + UKB	0.112574	419433	30593	0.0395	0.014	0.00468	2.82143	log(OR)
rs12897637	14	64239351	63772633	T	C	Breast Cancer	females	additive	FinnGen + UKB	0.14579	419433	30593	0.0309	0.0125	0.0137	2.472	log(OR)
rs7157399	14	70846954	70380237	C	T	Breast Cancer	females	additive	FinnGen + UKB	0.142368	419433	30593	-0.00082	0.0125	0.948	0.0656	log(OR)
rs11158871	14	71091142	70624425	C	T	Breast Cancer	females	additive	FinnGen + UKB	0.279737	419433	30593	-0.0122	0.00984	0.215	1.23984	log(OR)
rs17580	14	94847262	94380925	T	A	Breast Cancer	females	additive	FinnGen + UKB	0.0289057	419433	30593	-0.0429	0.0281	0.126	1.52669	log(OR)
rs2413926	15	49336477	49044280	T	A	Breast Cancer	females	additive	FinnGen + UKB	0.377926	419433	30593	-0.0181	0.00903	0.0451	2.00443	log(OR)
rs11639111	15	49749735	49457538	C	T	Breast Cancer	females	additive	FinnGen + UKB	0.389896	419433	30593	-0.0416	0.00899	3.83e-06	4.62736	log(OR)
rs72749499	15	57295579	57003381	A	G	Breast Cancer	females	additive	FinnGen + UKB	0.0531887	419433	30593	0.00193	0.0203	0.924	0.0950739	log(OR)
rs588136	15	58730498	58438299	T	C	Breast Cancer	females	additive	FinnGen + UKB	0.22359	419433	30593	-0.0109	0.0105	0.3	1.0381	log(OR)
rs11636087	15	63788267	63496068	T	C	Breast Cancer	females	additive	FinnGen + UKB	0.307412	419433	30593	0.00536	0.00952	0.573	0.563025	log(OR)
rs2290572	15	75130573	74838232	G	A	Breast Cancer	females	additive	FinnGen + UKB	0.409676	419433	30593	-0.0125	0.00891	0.16	1.40292	log(OR)
rs57900082	16	11679101	11585245	A	G	Breast Cancer	females	additive	FinnGen + UKB	0.174497	419433	30593	-0.00699	0.0115	0.545	0.607826	log(OR)
rs1870293	16	30970941	30959620	C	T	Breast Cancer	females	additive	FinnGen + UKB	0.360197	419433	30593	0.00182	0.0091	0.842	0.2	log(OR)
rs2199036	16	31006972	30995651	C	T	Breast Cancer	females	additive	FinnGen + UKB	0.374334	419433	30593	-0.00436	0.00903	0.629	0.482835	log(OR)
rs247617	16	56990716	56956804	C	A	Breast Cancer	females	additive	FinnGen + UKB	0.301495	419433	30593	0.00231	0.00957	0.809	0.241379	log(OR)
rs183130	16	56991363	56957451	C	T	Breast Cancer	females	additive	FinnGen + UKB	0.301849	419433	30593	0.000948	0.00958	0.921	0.0989562	log(OR)
rs79206176	16	70791349	70757446	C	A	Breast Cancer	females	additive	FinnGen + UKB	0.112171	419433	30593	0.02	0.0139	0.149	1.43885	log(OR)
rs2434885	16	71583859	71549956	C	T	Breast Cancer	females	additive	FinnGen + UKB	0.185447	419433	30593	0.034	0.0114	0.00277	2.98246	log(OR)
rs34042070	16	72101525	72067626	C	G	Breast Cancer	females	additive	FinnGen + UKB	0.189798	419433	30593	-0.0154	0.0111	0.166	1.38739	log(OR)
rs35449889	16	72624210	72590311	G	T	Breast Cancer	females	additive	FinnGen + UKB	0.0578106	419433	30593	-0.00094	0.0195	0.962	0.0482051	log(OR)
rs4782568	16	83980529	83946924	C	G	Breast Cancer	females	additive	FinnGen + UKB	0.508265	419433	30593	0.017	0.00884	0.0543	1.92308	log(OR)
rs74035509	16	88567333	88500925	C	T	Breast Cancer	females	additive	FinnGen + UKB	0.0650498	419433	30593	-0.0098	0.0182	0.59	0.538462	log(OR)
rs34460487	17	4685228	4781933	G	A	Breast Cancer	females	additive	FinnGen + UKB	0.315352	419433	30593	-0.0127	0.00952	0.183	1.33403	log(OR)
rs55714927	17	7080316	7176997	C	T	Breast Cancer	females	additive	FinnGen + UKB	0.227092	419433	30593	-0.00959	0.0105	0.36	0.913333	log(OR)
rs2270445	17	8219478	8316160	A	G	Breast Cancer	females	additive	FinnGen + UKB	0.483488	419433	30593	-0.0135	0.00879	0.125	1.53584	log(OR)
rs28811342	17	18125845	18222531	T	C	Breast Cancer	females	additive	FinnGen + UKB	0.166051	419433	30593	0.0132	0.0119	0.27	1.10924	log(OR)
rs704	17	26694861	28367840	G	A	Breast Cancer	females	additive	FinnGen + UKB	0.447137	419433	30593	-0.00226	0.0088	0.798	0.256818	log(OR)
rs57529153	17	27011560	28684542	T	A	Breast Cancer	females	additive	FinnGen + UKB	0.0849921	419433	30593	-0.0177	0.0157	0.259	1.12739	log(OR)
rs56336338	17	27645258	29318240	G	A	Breast Cancer	females	additive	FinnGen + UKB	0.143121	419433	30593	0.0176	0.0125	0.16	1.408	log(OR)
rs12945708	17	29398008	31070990	C	T	Breast Cancer	females	additive	FinnGen + UKB	0.319704	419433	30593	0.0236	0.00939	0.0119	2.51331	log(OR)
rs4494610	17	29429555	31102537	G	A	Breast Cancer	females	additive	FinnGen + UKB	0.326033	419433	30593	0.0233	0.00932	0.0126	2.5	log(OR)
rs12603290	17	45650196	47572830	C	T	Breast Cancer	females	additive	FinnGen + UKB	0.476062	419433	30593	0.0199	0.00876	0.0231	2.27169	log(OR)
rs8072100	17	45674687	47597321	T	A	Breast Cancer	females	additive	FinnGen + UKB	0.475687	419433	30593	0.0192	0.00876	0.0283	2.19178	log(OR)
rs7225635	17	46645325	48567963	A	G	Breast Cancer	females	additive	FinnGen + UKB	0.33972	419433	30593	0.00241	0.00925	0.794	0.260541	log(OR)
rs2288278	17	46661292	48583930	A	G	Breast Cancer	females	additive	FinnGen + UKB	0.34804	419433	30593	-0.00755	0.00918	0.411	0.82244	log(OR)
rs9332408	17	65108987	67112871	T	C	Breast Cancer	females	additive	FinnGen + UKB	0.502309	419433	30593	-0.00285	0.00878	0.746	0.324601	log(OR)
rs78186330	17	66004715	68008599	G	A	Breast Cancer	females	additive	FinnGen + UKB	0.223537	419433	30593	-0.0128	0.0105	0.224	1.21905	log(OR)
rs75910690	17	67668868	69672727	C	T	Breast Cancer	females	additive	FinnGen + UKB	0.0242781	419433	30593	-0.000788	0.0293	0.979	0.0268942	log(OR)
rs7209235	17	73759552	75763471	A	G	Breast Cancer	females	additive	FinnGen + UKB	0.263176	419433	30593	0.0215	0.0101	0.0323	2.12871	log(OR)
rs11657987	17	76387363	78391282	G	T	Breast Cancer	females	additive	FinnGen + UKB	0.526079	419433	30593	0.00611	0.00883	0.489	0.691959	log(OR)
rs2840354	18	9545961	9545963	C	T	Breast Cancer	females	additive	FinnGen + UKB	0.164958	419433	30593	-0.0135	0.0121	0.263	1.1157	log(OR)
rs80204526	18	47066144	49539774	C	A	Breast Cancer	females	additive	FinnGen + UKB	0.00825157	419433	30593	-0.0576	0.0503	0.252	1.14513	log(OR)
rs77960347	18	47109955	49583585	A	G	Breast Cancer	females	additive	FinnGen + UKB	0.0103266	419433	30593	-0.0334	0.0441	0.45	0.75737	log(OR)
rs4807570	19	1123652	1123653	G	A	Breast Cancer	females	additive	FinnGen + UKB	0.21683	419433	30593	0.000587	0.0106	0.956	0.0553774	log(OR)
rs1736177	19	2791624	2791626	C	T	Breast Cancer	females	additive	FinnGen + UKB	0.332653	419433	30593	-0.00437	0.00926	0.637	0.471922	log(OR)
rs34054295	19	4478062	4478065	G	A	Breast Cancer	females	additive	FinnGen + UKB	0.400872	419433	30593	0.0166	0.00892	0.0622	1.86099	log(OR)
rs571497	19	7827830	7762944	G	A	Breast Cancer	females	additive	FinnGen + UKB	0.138802	419433	30593	0.00431	0.0128	0.737	0.336719	log(OR)
rs11542916	19	10694720	10584044	G	A	Breast Cancer	females	additive	FinnGen + UKB	0.0625146	419433	30593	-0.0109	0.0182	0.55	0.598901	log(OR)
rs73015024	19	11197598	11086922	G	T	Breast Cancer	females	additive	FinnGen + UKB	0.110318	419433	30593	-0.00697	0.0141	0.622	0.494326	log(OR)
rs660247	19	15796507	15685697	G	A	Breast Cancer	females	additive	FinnGen + UKB	0.443149	419433	30593	-0.00704	0.00885	0.426	0.79548	log(OR)
rs4808766	19	18335715	18224905	G	C	Breast Cancer	females	additive	FinnGen + UKB	0.261039	419433	30593	0.0244	0.00999	0.0144	2.44244	log(OR)
rs58542926	19	19379549	19268740	C	T	Breast Cancer	females	additive	FinnGen + UKB	0.0694869	419433	30593	0.025	0.0173	0.148	1.44509	log(OR)
rs8107974	19	19388500	19277691	A	T	Breast Cancer	females	additive	FinnGen + UKB	0.0700811	419433	30593	0.0268	0.0172	0.12	1.55814	log(OR)
rs75916629	19	20213781	20102972	A	G	Breast Cancer	females	additive	FinnGen + UKB	0.0282123	419433	30593	-0.0225	0.0267	0.399	0.842697	log(OR)
rs187551406	19	20737538	20554732	C	T	Breast Cancer	females	additive	FinnGen + UKB	0.0219229	419433	30593	-0.0529	0.0306	0.0836	1.72876	log(OR)
rs147791730	19	33864260	33373354	G	A	Breast Cancer	females	additive	FinnGen + UKB	0.0325196	419433	30593	-0.0132	0.0246	0.591	0.536585	log(OR)
rs2316205	19	41346768	40840863	T	C	Breast Cancer	females	additive	FinnGen + UKB	0.523181	419433	30593	-0.024	0.00884	0.00662	2.71493	log(OR)
rs76989105	19	44388711	43884559	G	C	Breast Cancer	females	additive	FinnGen + UKB	0.0140825	419433	30593	-0.0272	0.0374	0.466	0.727273	log(OR)
rs62116778	19	44894070	44389907	G	T	Breast Cancer	females	additive	FinnGen + UKB	0.0341925	419433	30593	0.0615	0.0244	0.0118	2.52049	log(OR)
rs7412	19	45412079	44908822	C	T	Breast Cancer	females	additive	FinnGen + UKB	0.0665138	419433	30593	0.0036	0.0178	0.84	0.202247	log(OR)
rs7255743	19	46018119	45514861	G	A	Breast Cancer	females	additive	FinnGen + UKB	0.0210537	419433	30593	0.0324	0.0295	0.272	1.09831	log(OR)
rs3764613	19	46896217	46392960	G	A	Breast Cancer	females	additive	FinnGen + UKB	0.489067	419433	30593	-0.0169	0.00883	0.0562	1.91393	log(OR)
rs281377	19	49206603	48703346	C	T	Breast Cancer	females	additive	FinnGen + UKB	0.467462	419433	30593	-0.00817	0.00879	0.353	0.929465	log(OR)
rs10406304	19	57010947	56499578	G	T	Breast Cancer	females	additive	FinnGen + UKB	0.312999	419433	30593	0.0181	0.00943	0.0544	1.91941	log(OR)
rs35081008	19	58662235	58150868	C	T	Breast Cancer	females	additive	FinnGen + UKB	0.137999	419433	30593	0.00363	0.0127	0.776	0.285827	log(OR)
rs73075609	20	5580789	5600143	C	T	Breast Cancer	females	additive	FinnGen + UKB	0.0182754	419433	30593	0.0047	0.0342	0.891	0.137427	log(OR)
rs438568	20	12958687	12978039	G	A	Breast Cancer	females	additive	FinnGen + UKB	0.364478	419433	30593	0.000121	0.00913	0.989	0.013253	log(OR)
rs2618566	20	17844684	17864040	T	G	Breast Cancer	females	additive	FinnGen + UKB	0.331277	419433	30593	0.00475	0.00936	0.612	0.507479	log(OR)
rs1044573	20	25206654	25226018	A	G	Breast Cancer	females	additive	FinnGen + UKB	0.504532	419433	30593	-0.0225	0.00877	0.0104	2.56556	log(OR)
rs2104417	20	34127871	35540122	G	A	Breast Cancer	females	additive	FinnGen + UKB	0.109645	419433	30593	0.0174	0.0142	0.221	1.22535	log(OR)
rs7261820	20	34160840	35572918	G	A	Breast Cancer	females	additive	FinnGen + UKB	0.114331	419433	30593	0.0199	0.0139	0.154	1.43165	log(OR)
rs6119704	20	34768194	36180272	C	G	Breast Cancer	females	additive	FinnGen + UKB	0.0385719	419433	30593	0.0219	0.0228	0.336	0.960526	log(OR)
rs1883711	20	39179822	40551182	G	C	Breast Cancer	females	additive	FinnGen + UKB	0.0466712	419433	30593	-0.0105	0.0204	0.606	0.514706	log(OR)
rs6102287	20	39744650	41116010	A	G	Breast Cancer	females	additive	FinnGen + UKB	0.5038	419433	30593	0.00845	0.00876	0.335	0.964612	log(OR)
rs56275254	20	40253910	41625271	A	G	Breast Cancer	females	additive	FinnGen + UKB	0.0477819	419433	30593	-0.00245	0.021	0.907	0.116667	log(OR)
rs6016590	20	40265082	41636443	A	G	Breast Cancer	females	additive	FinnGen + UKB	0.503976	419433	30593	0.0079	0.00885	0.372	0.892655	log(OR)
rs58847685	20	44544947	45916308	T	C	Breast Cancer	females	additive	FinnGen + UKB	0.164753	419433	30593	0.0116	0.0119	0.33	0.97479	log(OR)
rs3843763	20	44548193	45919554	C	T	Breast Cancer	females	additive	FinnGen + UKB	0.258644	419433	30593	-0.00668	0.01	0.506	0.668	log(OR)
rs6019547	20	47561091	48944554	G	A	Breast Cancer	females	additive	FinnGen + UKB	0.291672	419433	30593	0.00895	0.0097	0.356	0.92268	log(OR)
rs2295027	20	47582884	48966347	G	A	Breast Cancer	females	additive	FinnGen + UKB	0.296756	419433	30593	0.00775	0.00963	0.421	0.804777	log(OR)
rs6090040	20	62692060	64060707	C	A	Breast Cancer	females	additive	FinnGen + UKB	0.467519	419433	30593	-0.0379	0.00881	1.65e-05	4.30193	log(OR)
rs2833487	21	33087863	31715550	A	G	Breast Cancer	females	additive	FinnGen + UKB	0.0638721	419433	30593	0.00594	0.0176	0.736	0.3375	log(OR)
rs1963676	21	40709960	39338034	T	C	Breast Cancer	females	additive	FinnGen + UKB	0.383439	419433	30593	0.00441	0.0091	0.628	0.484615	log(OR)
rs5746498	22	18435794	17953028	T	C	Breast Cancer	females	additive	FinnGen + UKB	0.218538	419433	30593	0.000244	0.0107	0.982	0.0228037	log(OR)
rs5998509	22	21917479	21563190	C	T	Breast Cancer	females	additive	FinnGen + UKB	0.242373	419433	30593	-0.0107	0.0102	0.291	1.04902	log(OR)
rs132646	22	36550067	36154019	C	T	Breast Cancer	females	additive	FinnGen + UKB	0.147743	419433	30593	-0.00493	0.0125	0.693	0.3944	log(OR)
rs138335	22	41227086	40831082	G	C	Breast Cancer	females	additive	FinnGen + UKB	0.354482	419433	30593	0.034	0.00914	0.000195	3.71991	log(OR)
rs138352	22	41268925	40872921	G	T	Breast Cancer	females	additive	FinnGen + UKB	0.354824	419433	30593	0.0343	0.00914	0.000176	3.75274	log(OR)
rs3747207	22	44324855	43928975	G	A	Breast Cancer	females	additive	FinnGen + UKB	0.221131	419433	30593	0.00189	0.0105	0.857	0.18	log(OR)
rs4253762	22	46622566	46226669	A	G	Breast Cancer	females	additive	FinnGen + UKB	0.09574	419433	30593	-0.0185	0.0151	0.222	1.22517	log(OR)
rs9616822	22	50840573	50402144	G	A	Breast Cancer	females	additive	FinnGen + UKB	0.392469	419433	30593	0.00355	0.00896	0.691	0.396205	log(OR)
rs4661359	1	16513153	16186658	T	C	Breast Cancer Survival	females	additive	Morra et al.	0.373	91686	7531	-0.0203491	0.0168921	0.228337	1.20465	log(HR)
rs4661359	1	16513153	16186658	T	C	Breast Cancer Survival	females	additive	FinnGen	0.28	4648	288	0.0334266	0.0944281	0.723347	0.353989	log(HR)
rs2992752	1	18808526	18482032	C	A	Breast Cancer Survival	females	additive	Morra et al.	0.3685	91686	7531	-0.0284934	0.0169698	0.0931387	1.67907	log(HR)
rs2992752	1	18808526	18482032	C	A	Breast Cancer Survival	females	additive	FinnGen	0.36	4648	288	-0.055748	0.0844903	0.509373	0.659815	log(HR)
rs612177	1	23792009	23465516	T	G	Breast Cancer Survival	females	additive	Morra et al.	0.0985	91686	7531	-0.0124144	0.0280724	0.658325	0.442228	log(HR)
rs612177	1	23792009	23465516	T	G	Breast Cancer Survival	females	additive	FinnGen	0.11	4648	288	-0.0173096	0.138801	0.900755	0.124708	log(HR)
rs35345536	1	25766488	25439997	G	A	Breast Cancer Survival	females	additive	Morra et al.	0.4515	91686	7531	0.000596252	0.0163944	0.970988	0.0363692	log(HR)
rs35345536	1	25766488	25439997	G	A	Breast Cancer Survival	females	additive	FinnGen	0.45	4648	288	0.0230091	0.0845287	0.785465	0.272204	log(HR)
rs41311276	1	26387625	26061134	A	C	Breast Cancer Survival	females	additive	Morra et al.	0.1775	91686	7531	-0.00946545	0.0219106	0.665739	0.432003	log(HR)
rs41311276	1	26387625	26061134	A	C	Breast Cancer Survival	females	additive	FinnGen	0.16	4648	288	0.0922954	0.116389	0.427784	0.79299	log(HR)
rs114165349	1	27021913	26695422	G	C	Breast Cancer Survival	females	additive	Morra et al.	0.0245	91686	7531	0.0241245	0.0576257	0.675478	0.418642	log(HR)
rs114165349	1	27021913	26695422	G	C	Breast Cancer Survival	females	additive	FinnGen	0.04	4648	288	-0.108649	0.209119	0.603375	0.519554	log(HR)
rs17853159	1	45810865	45345193	G	A	Breast Cancer Survival	females	additive	Morra et al.	0.074	91686	7531	0.00443709	0.0317073	0.888708	0.139939	log(HR)
rs17853159	1	45810865	45345193	G	A	Breast Cancer Survival	females	additive	FinnGen	0.08	4648	288	0.257173	0.172761	0.136591	1.48861	log(HR)
rs76564042	1	54849397	54383724	T	C	Breast Cancer Survival	females	additive	Morra et al.	0.011	91686	7531	0.0704077	0.0944009	0.455766	0.745837	log(HR)
rs76564042	1	54849397	54383724	T	C	Breast Cancer Survival	females	additive	FinnGen	0.04	4648	288	0.251415	0.243317	0.301472	1.03328	log(HR)
rs12043403	1	55431933	54966260	T	C	Breast Cancer Survival	females	additive	Morra et al.	0.096	91686	7531	-0.00220992	0.040333	0.956304	0.0547918	log(HR)
rs12043403	1	55431933	54966260	T	C	Breast Cancer Survival	females	additive	FinnGen	0.14	4648	288	0.214138	0.129054	0.0970567	1.65929	log(HR)
rs12409233	1	55436599	54970926	G	C	Breast Cancer Survival	females	additive	Morra et al.	0.093	91686	7531	0.0235456	0.0370887	0.525528	0.634847	log(HR)
rs12409233	1	55436599	54970926	G	C	Breast Cancer Survival	females	additive	FinnGen	0.08	4648	288	-0.0607272	0.160218	0.704666	0.379029	log(HR)
rs11206498	1	55437104	54971431	A	G	Breast Cancer Survival	females	additive	Morra et al.	0.344	91686	7531	0.00319944	0.0225973	0.887408	0.141585	log(HR)
rs11206498	1	55437104	54971431	A	G	Breast Cancer Survival	females	additive	FinnGen	0.34	4648	288	-0.0036695	0.0886703	0.96699	0.0413836	log(HR)
rs890576	1	55452897	54987224	C	G	Breast Cancer Survival	females	additive	Morra et al.	0.195	91686	7531	-0.00217837	0.0268283	0.935285	0.0811967	log(HR)
rs890576	1	55452897	54987224	C	G	Breast Cancer Survival	females	additive	FinnGen	0.23	4648	288	0.0112996	0.0989735	0.909104	0.114168	log(HR)
rs17111474	1	55479967	55014294	C	T	Breast Cancer Survival	females	additive	Morra et al.	0.302	91686	7531	0.016287	0.0232691	0.483965	0.699939	log(HR)
rs17111474	1	55479967	55014294	C	T	Breast Cancer Survival	females	additive	FinnGen	0.27	4648	288	-0.146673	0.0909521	0.106823	1.61264	log(HR)
rs2495503	1	55485917	55020244	G	A	Breast Cancer Survival	females	additive	Morra et al.	0.2565	91686	7531	-0.0161608	0.019807	0.41455	0.815913	log(HR)
rs2495503	1	55485917	55020244	G	A	Breast Cancer Survival	females	additive	FinnGen	0.24	4648	288	-0.027025	0.0961998	0.778767	0.280926	log(HR)
rs11206507	1	55486117	55020444	G	A	Breast Cancer Survival	females	additive	Morra et al.	0.135	91686	7531	-0.0276491	0.0319321	0.386561	0.86587	log(HR)
rs11206507	1	55486117	55020444	G	A	Breast Cancer Survival	females	additive	FinnGen	0.09	4648	288	-0.110362	0.139445	0.428689	0.791437	log(HR)
rs12117661	1	55487346	55021673	C	G	Breast Cancer Survival	females	additive	Morra et al.	0.2475	91686	7531	0.01841	0.0197873	0.352167	0.930394	log(HR)
rs12117661	1	55487346	55021673	C	G	Breast Cancer Survival	females	additive	FinnGen	0.23	4648	288	-0.0729735	0.0965895	0.449949	0.755501	log(HR)
rs34232196	1	55489542	55023869	C	T	Breast Cancer Survival	females	additive	Morra et al.	0.247	91686	7531	0.0186884	0.0198024	0.345301	0.943743	log(HR)
rs34232196	1	55489542	55023869	C	T	Breast Cancer Survival	females	additive	FinnGen	0.23	4648	288	-0.0687507	0.0968697	0.477876	0.709723	log(HR)
rs12739979	1	55496648	55030975	C	T	Breast Cancer Survival	females	additive	Morra et al.	0.248	91686	7531	0.0347682	0.0271731	0.200719	1.27951	log(HR)
rs12739979	1	55496648	55030975	C	T	Breast Cancer Survival	females	additive	FinnGen	0.2	4648	288	-0.00694845	0.106653	0.948055	0.0651498	log(HR)
rs2495491	1	55498428	55032755	T	G	Breast Cancer Survival	females	additive	Morra et al.	0.2615	91686	7531	-0.0140887	0.0197301	0.475181	0.714075	log(HR)
rs2495491	1	55498428	55032755	T	G	Breast Cancer Survival	females	additive	FinnGen	0.21	4648	288	-0.0242397	0.100349	0.809125	0.241555	log(HR)
rs72660548	1	55500978	55035305	C	G	Breast Cancer Survival	females	additive	Morra et al.	0.02	91686	7531	-0.00453999	0.0813485	0.955494	0.0558092	log(HR)
rs72660548	1	55500978	55035305	C	G	Breast Cancer Survival	females	additive	FinnGen	0.05	4648	288	-0.14152	0.189283	0.454663	0.747663	log(HR)
rs17111503	1	55503448	55037775	A	G	Breast Cancer Survival	females	additive	Morra et al.	0.262	91686	7531	0.00212594	0.0186692	0.909338	0.113874	log(HR)
rs17111503	1	55503448	55037775	A	G	Breast Cancer Survival	females	additive	FinnGen	0.2	4648	288	0.0925651	0.102424	0.366131	0.903745	log(HR)
rs2479408	1	55504188	55038515	C	G	Breast Cancer Survival	females	additive	Morra et al.	0.204	91686	7531	0.0256835	0.0262049	0.327036	0.980102	log(HR)
rs2479408	1	55504188	55038515	C	G	Breast Cancer Survival	females	additive	FinnGen	0.16	4648	288	0.0411632	0.117333	0.72572	0.350824	log(HR)
rs11591147	1	55505647	55039974	G	T	Breast Cancer Survival	females	additive	Morra et al.	0.015	91686	7531	0.0701038	0.0826705	0.396443	0.84799	log(HR)
rs11591147	1	55505647	55039974	G	T	Breast Cancer Survival	females	additive	FinnGen	0.04	4648	288	0.162385	0.236926	0.493102	0.685383	log(HR)
rs11583680	1	55505668	55039995	C	T	Breast Cancer Survival	females	additive	Morra et al.	0.138	91686	7531	-0.0093354	0.0317754	0.768916	0.293793	log(HR)
rs11583680	1	55505668	55039995	C	T	Breast Cancer Survival	females	additive	FinnGen	0.1	4648	288	-0.0517789	0.135419	0.702193	0.382361	log(HR)
rs531701	1	55513725	55048052	A	T	Breast Cancer Survival	females	additive	Morra et al.	0.186	91686	7531	-0.0012052	0.0279149	0.965563	0.0431741	log(HR)
rs531701	1	55513725	55048052	A	T	Breast Cancer Survival	females	additive	FinnGen	0.13	4648	288	0.00578052	0.122348	0.962317	0.0472464	log(HR)
rs693668	1	55521109	55055436	A	G	Breast Cancer Survival	females	additive	Morra et al.	0.364	91686	7531	0.0130661	0.0221154	0.554645	0.590814	log(HR)
rs693668	1	55521109	55055436	A	G	Breast Cancer Survival	females	additive	FinnGen	0.42	4648	288	0.00287274	0.0842201	0.97279	0.0341099	log(HR)
rs472495	1	55521313	55055640	T	G	Breast Cancer Survival	females	additive	Morra et al.	0.361	91686	7531	0.0120622	0.0221596	0.586213	0.544332	log(HR)
rs472495	1	55521313	55055640	T	G	Breast Cancer Survival	females	additive	FinnGen	0.42	4648	288	0.00304291	0.0842262	0.97118	0.0361278	log(HR)
rs562556	1	55524237	55058564	A	G	Breast Cancer Survival	females	recessive	TCGA-BRCA	0.17			-0.631272	0.286543	0.0275906	2.20306	log(HR)
rs562556	1	55524237	55058564	A	G	Breast Cancer Survival	females	recessive	meta-analysis	0.17			-0.399014	0.0972727	4.0957e-05	4.10201	log(HR)
rs562556	1	55524237	55058564	A	G	Breast Cancer Survival	females	recessive	Bertucci et al.	0.17			-0.392042	0.137878	0.00446341	2.84341	log(HR)
rs562556	1	55524237	55058564	A	G	Breast Cancer Survival	females	recessive	HMF Cohort	0.17			-0.300105	0.158119	0.0577008	1.89796	log(HR)
rs562556	1	55524237	55058564	A	G	Breast Cancer Survival	females	additive	Morra et al.	0.17	91686	7531	-0.0523982	0.0284948	0.0659343	1.83887	log(HR)
rs4661359	1	16513153	16186658	T	C	Coronary Artery Disease	all	additive	Aragam et al.	0.3874	1165520	181521	-0.00872527	0.00509006	0.0865	1.71418	log(OR)
rs562556	1	55524237	55058564	A	G	Breast Cancer Survival	females	additive	FinnGen	0.17	4648	288	-0.0127982	0.11044	0.907744	0.115884	log(HR)
rs41297885	1	55526840	55061167	C	G	Breast Cancer Survival	females	additive	Morra et al.	0.037	91686	7531	0.0500592	0.0588181	0.394721	0.851086	log(HR)
rs41297885	1	55526840	55061167	C	G	Breast Cancer Survival	females	additive	FinnGen	0.03	4648	288	-0.291935	0.201176	0.146741	1.45114	log(HR)
rs28385715	1	55532142	55066469	T	G	Breast Cancer Survival	females	additive	Morra et al.	0.023	91686	7531	-0.0713196	0.0859243	0.406523	0.830028	log(HR)
rs28385715	1	55532142	55066469	T	G	Breast Cancer Survival	females	additive	FinnGen	0.02	4648	288	-0.0364291	0.274077	0.89426	0.132915	log(HR)
rs77011887	1	55534271	55068598	C	T	Breast Cancer Survival	females	additive	Morra et al.	0.018	91686	7531	0.120728	0.0886752	0.173369	1.36146	log(HR)
rs77011887	1	55534271	55068598	C	T	Breast Cancer Survival	females	additive	FinnGen	0.01	4648	288	-0.316296	0.321979	0.325927	0.982351	log(HR)
rs142116310	1	55536386	55070713	G	A	Breast Cancer Survival	females	additive	Morra et al.	0.013	91686	7531	-0.0140619	0.093846	0.88089	0.14984	log(HR)
rs142116310	1	55536386	55070713	G	A	Breast Cancer Survival	females	additive	FinnGen	0.02	4648	288	0.0161046	0.320421	0.959915	0.0502608	log(HR)
rs115465289	1	55580914	55115241	G	A	Breast Cancer Survival	females	additive	Morra et al.	0.031	91686	7531	-0.0702279	0.0669442	0.294155	1.04905	log(HR)
rs115465289	1	55580914	55115241	G	A	Breast Cancer Survival	females	additive	FinnGen	0.01	4648	288	-0.0954021	0.382662	0.80312	0.249312	log(HR)
rs138779133	1	55604404	55138731	A	G	Breast Cancer Survival	females	additive	Morra et al.	0.033	91686	7531	0.0659152	0.0658074	0.316518	1.00164	log(HR)
rs138779133	1	55604404	55138731	A	G	Breast Cancer Survival	females	additive	FinnGen	0.04	4648	288	-0.0999513	0.198556	0.61469	0.50339	log(HR)
rs79494709	1	55608984	55143311	G	C	Breast Cancer Survival	females	additive	Morra et al.	0.046	91686	7531	-0.0821373	0.053755	0.126514	1.528	log(HR)
rs79494709	1	55608984	55143311	G	C	Breast Cancer Survival	females	additive	FinnGen	0.03	4648	288	0.279652	0.261315	0.284542	1.07017	log(HR)
rs55817205	1	55609056	55143383	G	A	Breast Cancer Survival	females	additive	Morra et al.	0.011	91686	7531	0.0367399	0.118337	0.756206	0.310467	log(HR)
rs55817205	1	55609056	55143383	G	A	Breast Cancer Survival	females	additive	FinnGen	0.01	4648	288	0.285722	0.503536	0.570421	0.567431	log(HR)
rs115394954	1	56474336	56008663	T	C	Breast Cancer Survival	females	additive	Morra et al.	0.02	91686	7531	0.053488	0.0615728	0.385013	0.868696	log(HR)
rs115394954	1	56474336	56008663	T	C	Breast Cancer Survival	females	additive	FinnGen	0.01	4648	288	0.0501994	0.451267	0.911425	0.111241	log(HR)
rs17457613	1	56715853	56250181	G	C	Breast Cancer Survival	females	additive	Morra et al.	0.0195	91686	7531	0.0292801	0.0626202	0.640083	0.467583	log(HR)
rs17457613	1	56715853	56250181	G	C	Breast Cancer Survival	females	additive	FinnGen	0.01	4648	288	0.0318407	0.451276	0.94375	0.0705569	log(HR)
rs17121798	1	61675857	61210185	C	G	Breast Cancer Survival	females	additive	Morra et al.	0.068	91686	7531	0.0432725	0.0427088	0.310965	1.0132	log(HR)
rs17121798	1	61675857	61210185	C	G	Breast Cancer Survival	females	additive	FinnGen	0.08	4648	288	-0.0248336	0.152445	0.870595	0.162902	log(HR)
rs598253	1	62911341	62445670	T	C	Breast Cancer Survival	females	additive	Morra et al.	0.342	91686	7531	0.0116393	0.0172454	0.499725	0.674923	log(HR)
rs598253	1	62911341	62445670	T	C	Breast Cancer Survival	females	additive	FinnGen	0.26	4648	288	0.0134159	0.0946837	0.887324	0.141691	log(HR)
rs12042319	1	63049819	62584148	G	A	Breast Cancer Survival	females	additive	Morra et al.	0.33	91686	7531	0.0125227	0.0172631	0.468205	0.725402	log(HR)
rs12042319	1	63049819	62584148	G	A	Breast Cancer Survival	females	additive	FinnGen	0.26	4648	288	0.0172376	0.0947544	0.855646	0.181919	log(HR)
rs72954738	1	92467741	92002184	A	C	Breast Cancer Survival	females	additive	Morra et al.	0.086	91686	7531	-0.00626737	0.029786	0.833345	0.210413	log(HR)
rs72954738	1	92467741	92002184	A	C	Breast Cancer Survival	females	additive	FinnGen	0.06	4648	288	-0.0093262	0.177693	0.958142	0.0524848	log(HR)
rs11164605	1	92946479	92480922	A	G	Breast Cancer Survival	females	additive	Morra et al.	0.2065	91686	7531	0.000205922	0.0202966	0.991905	0.0101457	log(HR)
rs11164605	1	92946479	92480922	A	G	Breast Cancer Survival	females	additive	FinnGen	0.22	4648	288	0.106918	0.103245	0.300402	1.03557	log(HR)
rs2391159	1	92971951	92506394	C	T	Breast Cancer Survival	females	additive	Morra et al.	0.2045	91686	7531	0.00171675	0.0202237	0.93235	0.084888	log(HR)
rs2391159	1	92971951	92506394	C	T	Breast Cancer Survival	females	additive	FinnGen	0.22	4648	288	0.106628	0.103239	0.301685	1.03283	log(HR)
rs56111229	1	107566689	107024067	T	A	Breast Cancer Survival	females	additive	Morra et al.	0.3375	91686	7531	0.00852939	0.0176913	0.629719	0.482122	log(HR)
rs56111229	1	107566689	107024067	T	A	Breast Cancer Survival	females	additive	FinnGen	0.31	4648	288	-0.0014772	0.09042	0.986965	0.0163371	log(HR)
rs2232015	1	107599258	107056636	A	T	Breast Cancer Survival	females	additive	Morra et al.	0.3305	91686	7531	0.0102835	0.0174141	0.554835	0.59053	log(HR)
rs2232015	1	107599258	107056636	A	T	Breast Cancer Survival	females	additive	FinnGen	0.3	4648	288	-0.0392695	0.0896811	0.661474	0.43788	log(HR)
rs12740374	1	109817590	109274968	G	T	Breast Cancer Survival	females	additive	Morra et al.	0.221	91686	7531	0.0452755	0.0195948	0.0208556	2.31059	log(HR)
rs12740374	1	109817590	109274968	G	T	Breast Cancer Survival	females	additive	FinnGen	0.21	4648	288	-0.0378885	0.0996158	0.703689	0.380346	log(HR)
rs1910485	1	114490635	113948013	G	A	Breast Cancer Survival	females	additive	Morra et al.	0.2715	91686	7531	-0.0266654	0.0185522	0.150629	1.43731	log(HR)
rs1910485	1	114490635	113948013	G	A	Breast Cancer Survival	females	additive	FinnGen	0.34	4648	288	0.0447026	0.0894882	0.617402	0.499536	log(HR)
rs10788873	1	150250534	150278123	A	T	Breast Cancer Survival	females	additive	Morra et al.	0.49	91686	7531	0.0149024	0.0164637	0.365377	0.905167	log(HR)
rs10788873	1	150250534	150278123	A	T	Breast Cancer Survival	females	additive	FinnGen	0.49	4648	288	0.0359095	0.0829054	0.664914	0.433138	log(HR)
rs267733	1	150958836	150986360	A	G	Breast Cancer Survival	females	additive	Morra et al.	0.158	91686	7531	0.0289186	0.0220375	0.189438	1.31224	log(HR)
rs267733	1	150958836	150986360	A	G	Breast Cancer Survival	females	additive	FinnGen	0.15	4648	288	-0.0136617	0.116933	0.906992	0.116834	log(HR)
rs4971077	1	155128717	155156241	T	C	Breast Cancer Survival	females	additive	Morra et al.	0.468	91686	7531	-0.00377881	0.0163548	0.817275	0.231052	log(HR)
rs4971077	1	155128717	155156241	T	C	Breast Cancer Survival	females	additive	FinnGen	0.48	4648	288	-0.160368	0.0834499	0.0546401	1.92173	log(HR)
rs4971054	1	155130258	155157782	T	G	Breast Cancer Survival	females	additive	Morra et al.	0.4045	91686	7531	-0.0066146	0.0165905	0.690116	0.398698	log(HR)
rs4971054	1	155130258	155157782	T	G	Breast Cancer Survival	females	additive	FinnGen	0.47	4648	288	-0.160058	0.0835865	0.0555074	1.91488	log(HR)
rs12045893	1	158530416	158560626	C	T	Breast Cancer Survival	females	additive	Morra et al.	0.25	91686	7531	0.0134561	0.0188202	0.47462	0.714982	log(HR)
rs12045893	1	158530416	158560626	C	T	Breast Cancer Survival	females	additive	FinnGen	0.29	4648	288	0.00212436	0.0925348	0.981684	0.0229574	log(HR)
rs2244101	1	182156079	182186944	C	G	Breast Cancer Survival	females	additive	Morra et al.	0.3195	91686	7531	-0.0240764	0.0183825	0.190282	1.30975	log(HR)
rs2244101	1	182156079	182186944	C	G	Breast Cancer Survival	females	additive	FinnGen	0.29	4648	288	0.13	0.0945448	0.169129	1.37501	log(HR)
rs1689801	1	182165484	182196349	G	A	Breast Cancer Survival	females	additive	Morra et al.	0.3175	91686	7531	-0.0252576	0.0184574	0.171179	1.36843	log(HR)
rs1689801	1	182165484	182196349	G	A	Breast Cancer Survival	females	additive	FinnGen	0.28	4648	288	0.141952	0.0961054	0.139663	1.47705	log(HR)
rs2296288	1	183072590	183103455	C	T	Breast Cancer Survival	females	additive	Morra et al.	0.4465	91686	7531	0.0194755	0.016385	0.234592	1.18861	log(HR)
rs2296288	1	183072590	183103455	C	T	Breast Cancer Survival	females	additive	FinnGen	0.41	4648	288	0.100654	0.0854463	0.238806	1.17798	log(HR)
rs2642438	1	220970028	220796686	G	A	Breast Cancer Survival	females	additive	Morra et al.	0.297	91686	7531	0.0208342	0.0182707	0.25416	1.1403	log(HR)
rs2642438	1	220970028	220796686	G	A	Breast Cancer Survival	females	additive	FinnGen	0.28	4648	288	0.10737	0.0958306	0.262536	1.12042	log(HR)
rs12117480	1	224451838	224264136	C	A	Breast Cancer Survival	females	additive	Morra et al.	0.036	91686	7531	0.0902733	0.0457705	0.048575	1.9723	log(HR)
rs12117480	1	224451838	224264136	C	A	Breast Cancer Survival	females	additive	FinnGen	0.02	4648	288	-0.105433	0.279643	0.706153	0.377028	log(HR)
rs2587534	1	234849339	234713592	A	G	Breast Cancer Survival	females	additive	Morra et al.	0.476	91686	7531	0.00471807	0.0174565	0.786948	0.270276	log(HR)
rs2587534	1	234849339	234713592	A	G	Breast Cancer Survival	females	additive	FinnGen	0.44	4648	288	0.0569368	0.0851403	0.503661	0.668741	log(HR)
rs553427	1	234852760	234717013	T	C	Breast Cancer Survival	females	additive	Morra et al.	0.473	91686	7531	0.00521156	0.017357	0.763981	0.300257	log(HR)
rs553427	1	234852760	234717013	T	C	Breast Cancer Survival	females	additive	FinnGen	0.44	4648	288	0.0630311	0.0851433	0.459121	0.740295	log(HR)
rs59372965	2	17948215	17766948	A	G	Breast Cancer Survival	females	additive	Morra et al.	0.109	91686	7531	-0.0201242	0.0268128	0.452926	0.750546	log(HR)
rs59372965	2	17948215	17766948	A	G	Breast Cancer Survival	females	additive	FinnGen	0.08	4648	288	-0.130076	0.148124	0.379857	0.87816	log(HR)
rs870527	2	20369701	20169940	T	A	Breast Cancer Survival	females	additive	Morra et al.	0.515	91686	7531	0.0136012	0.0166083	0.412822	0.818938	log(HR)
rs870527	2	20369701	20169940	T	A	Breast Cancer Survival	females	additive	FinnGen	0.58	4648	288	0.0422822	0.0837424	0.613624	0.504907	log(HR)
rs7575840	2	21273490	21050618	G	T	Breast Cancer Survival	females	additive	Morra et al.	0.327	91686	7531	-0.0155446	0.017702	0.379875	0.878127	log(HR)
rs7575840	2	21273490	21050618	G	T	Breast Cancer Survival	females	additive	FinnGen	0.29	4648	288	0.034708	0.0919307	0.705768	0.377546	log(HR)
rs55701660	2	21877238	21654366	C	T	Breast Cancer Survival	females	additive	Morra et al.	0.124	91686	7531	0.0272218	0.0387183	0.48201	0.703073	log(HR)
rs55701660	2	21877238	21654366	C	T	Breast Cancer Survival	females	additive	FinnGen	0.09	4648	288	0.149087	0.152825	0.329291	0.975543	log(HR)
rs1260326	2	27730940	27508073	C	T	Breast Cancer Survival	females	additive	Morra et al.	0.4045	91686	7531	-0.00179773	0.0167312	0.914434	0.107448	log(HR)
rs1260326	2	27730940	27508073	C	T	Breast Cancer Survival	females	additive	FinnGen	0.35	4648	288	-0.0127952	0.0880856	0.884507	0.145259	log(HR)
rs10175826	2	28261384	28038517	A	G	Breast Cancer Survival	females	additive	Morra et al.	0.2175	91686	7531	-0.0139065	0.0198526	0.483623	0.700488	log(HR)
rs10175826	2	28261384	28038517	A	G	Breast Cancer Survival	females	additive	FinnGen	0.31	4648	288	0.0377063	0.09105	0.678781	0.414127	log(HR)
rs72613899	2	43467835	43240696	G	A	Breast Cancer Survival	females	additive	Morra et al.	0.158	91686	7531	0.0110626	0.0218186	0.612137	0.507026	log(HR)
rs72613899	2	43467835	43240696	G	A	Breast Cancer Survival	females	additive	FinnGen	0.17	4648	288	-0.0747309	0.109254	0.493969	0.684009	log(HR)
rs7595299	2	43480317	43253178	G	A	Breast Cancer Survival	females	additive	Morra et al.	0.153	91686	7531	0.0102264	0.0225155	0.649689	0.454194	log(HR)
rs7595299	2	43480317	43253178	G	A	Breast Cancer Survival	females	additive	FinnGen	0.15	4648	288	-0.115875	0.110836	0.295806	1.04547	log(HR)
rs4299376	2	44072576	43845437	T	G	Breast Cancer Survival	females	additive	Morra et al.	0.2935	91686	7531	-0.0113264	0.0184238	0.538708	0.614768	log(HR)
rs4299376	2	44072576	43845437	T	G	Breast Cancer Survival	females	additive	FinnGen	0.22	4648	288	-0.0371283	0.0999614	0.71032	0.371426	log(HR)
rs4671050	2	62988169	62761034	G	T	Breast Cancer Survival	females	additive	Morra et al.	0.3265	91686	7531	0.0271246	0.0172751	0.116378	1.57016	log(HR)
rs4671050	2	62988169	62761034	G	T	Breast Cancer Survival	females	additive	FinnGen	0.36	4648	288	0.0653671	0.0877243	0.456185	0.745143	log(HR)
rs12993804	2	63494689	63267554	T	A	Breast Cancer Survival	females	additive	Morra et al.	0.293	91686	7531	0.0220554	0.0177871	0.214988	1.23997	log(HR)
rs12993804	2	63494689	63267554	T	A	Breast Cancer Survival	females	additive	FinnGen	0.27	4648	288	0.0992448	0.0927966	0.28485	1.06949	log(HR)
rs13032049	2	63581507	63354372	A	G	Breast Cancer Survival	females	additive	Morra et al.	0.2765	91686	7531	0.0243113	0.0179562	0.175761	1.35392	log(HR)
rs13032049	2	63581507	63354372	A	G	Breast Cancer Survival	females	additive	FinnGen	0.26	4648	288	0.0736032	0.0949142	0.438062	0.775471	log(HR)
rs954680	2	64913045	64685911	G	C	Breast Cancer Survival	females	additive	Morra et al.	0.294	91686	7531	0.00567248	0.0186801	0.761384	0.303664	log(HR)
rs954680	2	64913045	64685911	G	C	Breast Cancer Survival	females	additive	FinnGen	0.24	4648	288	0.0452859	0.0974289	0.642068	0.46481	log(HR)
rs2970901	2	88428834	88129315	G	T	Breast Cancer Survival	females	additive	Morra et al.	0.479	91686	7531	-0.0318341	0.0215028	0.138749	1.48046	log(HR)
rs2970901	2	88428834	88129315	G	T	Breast Cancer Survival	females	additive	FinnGen	0.62	4648	288	-0.14221	0.0869602	0.101976	1.63535	log(HR)
rs10185855	2	101642260	101025798	A	G	Breast Cancer Survival	females	additive	Morra et al.	0.3705	91686	7531	0.0172009	0.0169117	0.309104	1.0171	log(HR)
rs10185855	2	101642260	101025798	A	G	Breast Cancer Survival	females	additive	FinnGen	0.34	4648	288	-0.20399	0.0848826	0.0162521	2.4032	log(HR)
rs2683804	2	109064354	108447898	G	A	Breast Cancer Survival	females	additive	Morra et al.	0.195	91686	7531	-0.00654368	0.0208608	0.753762	0.313682	log(HR)
rs2683804	2	109064354	108447898	G	A	Breast Cancer Survival	females	additive	FinnGen	0.26	4648	288	-0.00175636	0.0959725	0.985399	0.0183007	log(HR)
rs1992172	2	109093836	108477380	A	G	Breast Cancer Survival	females	additive	Morra et al.	0.189	91686	7531	-0.00619137	0.0208532	0.76654	0.296903	log(HR)
rs1992172	2	109093836	108477380	A	G	Breast Cancer Survival	females	additive	FinnGen	0.26	4648	288	-0.00175636	0.0959725	0.985399	0.0183007	log(HR)
rs6734238	2	113841030	113083453	A	G	Breast Cancer Survival	females	additive	Morra et al.	0.394	91686	7531	-0.00591293	0.0168646	0.72588	0.350611	log(HR)
rs6734238	2	113841030	113083453	A	G	Breast Cancer Survival	females	additive	FinnGen	0.3	4648	288	-0.0673447	0.0914487	0.461474	0.736421	log(HR)
rs150474434	2	118845121	118087545	G	A	Breast Cancer Survival	females	additive	Morra et al.	0.089	91686	7531	-0.0205863	0.0285785	0.471314	0.720343	log(HR)
rs150474434	2	118845121	118087545	G	A	Breast Cancer Survival	females	additive	FinnGen	0.08	4648	288	-0.012982	0.15724	0.9342	0.0825617	log(HR)
rs17050272	2	121306440	120548864	G	A	Breast Cancer Survival	females	additive	Morra et al.	0.435	91686	7531	-0.0431451	0.0170281	0.0112847	2.53376	log(HR)
rs17050272	2	121306440	120548864	G	A	Breast Cancer Survival	females	additive	FinnGen	0.54	4648	288	0.0519654	0.083259	0.532535	0.624141	log(HR)
rs62171443	2	135594221	134836651	T	C	Breast Cancer Survival	females	additive	Morra et al.	0.285	91686	7531	0.0175289	0.0202653	0.387054	0.864973	log(HR)
rs62171443	2	135594221	134836651	T	C	Breast Cancer Survival	females	additive	FinnGen	0.2	4648	288	0.104685	0.108639	0.335242	0.963609	log(HR)
rs12614487	2	158434569	157578057	C	T	Breast Cancer Survival	females	additive	Morra et al.	0.072	91686	7531	-0.0322031	0.0419508	0.4427	0.767641	log(HR)
rs12614487	2	158434569	157578057	C	T	Breast Cancer Survival	females	additive	FinnGen	0.06	4648	288	-0.29824	0.15906	0.0607903	1.87502	log(HR)
rs10187501	2	165532454	164675944	A	G	Breast Cancer Survival	females	additive	Morra et al.	0.3595	91686	7531	-0.0105079	0.0170708	0.538192	0.61555	log(HR)
rs10187501	2	165532454	164675944	A	G	Breast Cancer Survival	females	additive	FinnGen	0.33	4648	288	-0.0363686	0.0886875	0.681751	0.410075	log(HR)
rs10184673	2	169827796	168971286	A	G	Breast Cancer Survival	females	additive	Morra et al.	0.4145	91686	7531	0.0389698	0.0178833	0.0293234	2.17911	log(HR)
rs10184673	2	169827796	168971286	A	G	Breast Cancer Survival	females	additive	FinnGen	0.49	4648	288	0.0217298	0.0833402	0.794296	0.260736	log(HR)
rs12693968	2	203302627	202437904	G	A	Breast Cancer Survival	females	additive	Morra et al.	0.2535	91686	7531	0.0364892	0.0190335	0.0552253	1.9171	log(HR)
rs12693968	2	203302627	202437904	G	A	Breast Cancer Survival	females	additive	FinnGen	0.3	4648	288	-0.0959938	0.0895966	0.28399	1.0714	log(HR)
rs140201293	2	204015972	203151249	T	C	Breast Cancer Survival	females	additive	Morra et al.	0.1245	91686	7531	0.00582864	0.0248141	0.814292	0.234893	log(HR)
rs140201293	2	204015972	203151249	T	C	Breast Cancer Survival	females	additive	FinnGen	0.11	4648	288	-0.0324287	0.127998	0.799996	0.253353	log(HR)
rs13076933	3	12327431	12285932	T	G	Breast Cancer Survival	females	additive	Morra et al.	0.2595	91686	7531	-0.000281262	0.0186654	0.987977	0.0150686	log(HR)
rs13076933	3	12327431	12285932	T	G	Breast Cancer Survival	females	additive	FinnGen	0.27	4648	288	-0.0917433	0.0919393	0.318343	0.997868	log(HR)
rs709147	3	12448940	12407441	A	G	Breast Cancer Survival	females	additive	Morra et al.	0.3735	91686	7531	0.0160273	0.0169742	0.345061	0.944212	log(HR)
rs709147	3	12448940	12407441	A	G	Breast Cancer Survival	females	additive	FinnGen	0.38	4648	288	-0.0261584	0.0866554	0.762754	0.301866	log(HR)
rs6792725	3	24520283	24478792	G	A	Breast Cancer Survival	females	additive	Morra et al.	0.329	91686	7531	0.00459082	0.0241463	0.849211	0.190126	log(HR)
rs6792725	3	24520283	24478792	G	A	Breast Cancer Survival	females	additive	FinnGen	0.46	4648	288	0.000455681	0.0833634	0.995639	0.0054662	log(HR)
rs62252137	3	32512038	32470546	T	C	Breast Cancer Survival	females	additive	Morra et al.	0.062	91686	7531	-0.0151789	0.0359643	0.672985	0.422054	log(HR)
rs62252137	3	32512038	32470546	T	C	Breast Cancer Survival	females	additive	FinnGen	0.05	4648	288	-0.048974	0.175938	0.780736	0.27836	log(HR)
rs9824286	3	32516218	32474726	G	A	Breast Cancer Survival	females	additive	Morra et al.	0.0695	91686	7531	0.0111694	0.0332923	0.73725	0.335497	log(HR)
rs9824286	3	32516218	32474726	G	A	Breast Cancer Survival	females	additive	FinnGen	0.07	4648	288	-0.156817	0.149037	0.292707	1.0522	log(HR)
rs13621	3	52558133	52524117	T	C	Breast Cancer Survival	females	additive	Morra et al.	0.4705	91686	7531	-0.00919127	0.0163901	0.574947	0.560781	log(HR)
rs13621	3	52558133	52524117	T	C	Breast Cancer Survival	females	additive	FinnGen	0.48	4648	288	-0.0551217	0.0834174	0.508744	0.660794	log(HR)
rs11709976	3	58325347	58339620	A	G	Breast Cancer Survival	females	additive	Morra et al.	0.0925	91686	7531	-0.0302054	0.028637	0.291532	1.05477	log(HR)
rs11709976	3	58325347	58339620	A	G	Breast Cancer Survival	females	additive	FinnGen	0.09	4648	288	0.126916	0.159849	0.427208	0.793978	log(HR)
rs71311871	3	58420613	58434886	A	G	Breast Cancer Survival	females	additive	Morra et al.	0.0855	91686	7531	-0.0333408	0.0294501	0.257586	1.13211	log(HR)
rs71311871	3	58420613	58434886	A	G	Breast Cancer Survival	females	additive	FinnGen	0.08	4648	288	0.161452	0.170161	0.342712	0.948821	log(HR)
rs12630829	3	119756170	120037323	A	G	Breast Cancer Survival	females	additive	Morra et al.	0.1895	91686	7531	-0.0117558	0.0209981	0.575584	0.559847	log(HR)
rs12630829	3	119756170	120037323	A	G	Breast Cancer Survival	females	additive	FinnGen	0.26	4648	288	-0.0252679	0.095842	0.792057	0.263641	log(HR)
rs9837149	3	122230845	122511998	G	C	Breast Cancer Survival	females	additive	Morra et al.	0.1515	91686	7531	-0.000248198	0.0238063	0.991682	0.0104257	log(HR)
rs9837149	3	122230845	122511998	G	C	Breast Cancer Survival	females	additive	FinnGen	0.14	4648	288	0.0127425	0.122546	0.917184	0.103982	log(HR)
rs9841897	3	122282569	122563722	T	C	Breast Cancer Survival	females	additive	Morra et al.	0.151	91686	7531	-0.000585182	0.0241439	0.980663	0.0242373	log(HR)
rs9841897	3	122282569	122563722	T	C	Breast Cancer Survival	females	additive	FinnGen	0.14	4648	288	0.00208245	0.121751	0.986354	0.0171041	log(HR)
rs2011442	3	124959834	125240990	T	C	Breast Cancer Survival	females	additive	Morra et al.	0.339	91686	7531	-0.0050377	0.0177364	0.776385	0.284033	log(HR)
rs2011442	3	124959834	125240990	T	C	Breast Cancer Survival	females	additive	FinnGen	0.4	4648	288	0.0379258	0.085501	0.657353	0.443571	log(HR)
rs56299595	3	129278182	129559339	A	G	Breast Cancer Survival	females	additive	Morra et al.	0.123	91686	7531	-0.0256304	0.0257112	0.318834	0.996857	log(HR)
rs56299595	3	129278182	129559339	A	G	Breast Cancer Survival	females	additive	FinnGen	0.08	4648	288	0.0476268	0.161284	0.767767	0.295297	log(HR)
rs74341202	3	132183991	132465147	G	A	Breast Cancer Survival	females	additive	Morra et al.	0.055	91686	7531	-0.0953305	0.0542701	0.078987	1.75659	log(HR)
rs74341202	3	132183991	132465147	G	A	Breast Cancer Survival	females	additive	FinnGen	0.06	4648	288	-0.218296	0.15611	0.162009	1.39835	log(HR)
rs77436593	3	132215771	132496927	G	A	Breast Cancer Survival	females	additive	Morra et al.	0.0915	91686	7531	-0.0249289	0.0296828	0.400996	0.839843	log(HR)
rs77436593	3	132215771	132496927	G	A	Breast Cancer Survival	females	additive	FinnGen	0.08	4648	288	-0.0251461	0.148208	0.865271	0.169668	log(HR)
rs523118	3	135965888	136247046	G	T	Breast Cancer Survival	females	additive	Morra et al.	0.2295	91686	7531	0.000717512	0.0195487	0.970721	0.0367038	log(HR)
rs523118	3	135965888	136247046	G	T	Breast Cancer Survival	females	additive	FinnGen	0.15	4648	288	-0.042976	0.112474	0.70239	0.382097	log(HR)
rs67214626	3	135989376	136270534	C	T	Breast Cancer Survival	females	additive	Morra et al.	0.334	91686	7531	0.016251	0.017514	0.353465	0.92789	log(HR)
rs67214626	3	135989376	136270534	C	T	Breast Cancer Survival	females	additive	FinnGen	0.3	4648	288	0.0186462	0.0910933	0.837811	0.204694	log(HR)
rs9832727	3	142649110	142930268	C	G	Breast Cancer Survival	females	additive	Morra et al.	0.3375	91686	7531	-0.0172982	0.0179242	0.334508	0.965075	log(HR)
rs9832727	3	142649110	142930268	C	G	Breast Cancer Survival	females	additive	FinnGen	0.34	4648	288	-0.0394133	0.0849676	0.642746	0.463862	log(HR)
rs9653945	3	142660706	142941864	G	A	Breast Cancer Survival	females	additive	Morra et al.	0.351	91686	7531	-0.0123835	0.0175985	0.481639	0.703669	log(HR)
rs9653945	3	142660706	142941864	G	A	Breast Cancer Survival	females	additive	FinnGen	0.37	4648	288	-0.0531203	0.0843051	0.528632	0.630095	log(HR)
rs6441313	3	160036400	160318612	G	A	Breast Cancer Survival	females	additive	Morra et al.	0.4615	91686	7531	-0.0194226	0.0163441	0.234692	1.18836	log(HR)
rs6441313	3	160036400	160318612	G	A	Breast Cancer Survival	females	additive	FinnGen	0.39	4648	288	0.0695989	0.0854719	0.415479	0.814289	log(HR)
rs13108218	4	3443931	3442204	G	A	Breast Cancer Survival	females	additive	Morra et al.	0.395	91686	7531	-0.0320877	0.0175337	0.067241	1.83006	log(HR)
rs13108218	4	3443931	3442204	G	A	Breast Cancer Survival	females	additive	FinnGen	0.32	4648	288	-0.0199303	0.090456	0.825613	0.220332	log(HR)
rs59950280	4	3452345	3450618	G	A	Breast Cancer Survival	females	additive	Morra et al.	0.3375	91686	7531	-0.0156333	0.0183514	0.394277	0.851886	log(HR)
rs59950280	4	3452345	3450618	G	A	Breast Cancer Survival	females	additive	FinnGen	0.24	4648	288	0.00724618	0.0977191	0.940889	0.0741531	log(HR)
rs4689653	4	7223319	7221592	G	T	Breast Cancer Survival	females	additive	Morra et al.	0.383	91686	7531	0.0160125	0.0168857	0.342981	0.948292	log(HR)
rs4689653	4	7223319	7221592	G	T	Breast Cancer Survival	females	additive	FinnGen	0.37	4648	288	0.0136926	0.0866234	0.874401	0.15807	log(HR)
rs4860987	4	69491284	68625566	A	T	Breast Cancer Survival	females	additive	Morra et al.	0.261	91686	7531	0.00795356	0.0254174	0.754343	0.312918	log(HR)
rs4860987	4	69491284	68625566	A	T	Breast Cancer Survival	females	additive	FinnGen	0.26	4648	288	0.00532497	0.0935606	0.954613	0.0569146	log(HR)
rs72663045	4	74177397	73311680	T	G	Breast Cancer Survival	females	additive	Morra et al.	0.0205	91686	7531	0.0161118	0.0558126	0.772829	0.288676	log(HR)
rs72663045	4	74177397	73311680	T	G	Breast Cancer Survival	females	additive	FinnGen	0.02	4648	288	-0.0626773	0.301927	0.835548	0.207591	log(HR)
rs342467	4	88052219	87131067	C	T	Breast Cancer Survival	females	additive	Morra et al.	0.39	91686	7531	-0.012128	0.0167987	0.470319	0.721959	log(HR)
rs342467	4	88052219	87131067	C	T	Breast Cancer Survival	females	additive	FinnGen	0.47	4648	288	0.107759	0.0839299	0.199172	1.28391	log(HR)
rs28431971	4	100487315	99566158	G	A	Breast Cancer Survival	females	additive	Morra et al.	0.2555	91686	7531	-0.0223226	0.0186665	0.23175	1.19586	log(HR)
rs28431971	4	100487315	99566158	G	A	Breast Cancer Survival	females	additive	FinnGen	0.19	4648	288	0.0500456	0.106645	0.638874	0.469274	log(HR)
rs28497720	4	100487370	99566213	C	T	Breast Cancer Survival	females	additive	Morra et al.	0.257	91686	7531	-0.0222554	0.0186635	0.233081	1.19246	log(HR)
rs28497720	4	100487370	99566213	C	T	Breast Cancer Survival	females	additive	FinnGen	0.19	4648	288	0.0577039	0.106702	0.588648	0.540797	log(HR)
rs13107325	4	103188709	102267552	C	T	Breast Cancer Survival	females	additive	Morra et al.	0.0705	91686	7531	-0.0359278	0.0330729	0.277337	1.08632	log(HR)
rs13107325	4	103188709	102267552	C	T	Breast Cancer Survival	females	additive	FinnGen	0.01	4648	288	-0.251541	0.306857	0.412366	0.819736	log(HR)
rs974801	4	106071064	105149907	A	G	Breast Cancer Survival	females	additive	Morra et al.	0.375	91686	7531	0.00646072	0.0167386	0.699514	0.385977	log(HR)
rs974801	4	106071064	105149907	A	G	Breast Cancer Survival	females	additive	FinnGen	0.38	4648	288	0.0257159	0.0870593	0.767701	0.295383	log(HR)
rs2647249	4	106185663	105264506	T	C	Breast Cancer Survival	females	additive	Morra et al.	0.2115	91686	7531	0.00526283	0.0198556	0.790968	0.265054	log(HR)
rs2647249	4	106185663	105264506	T	C	Breast Cancer Survival	females	additive	FinnGen	0.18	4648	288	0.151209	0.113108	0.181271	1.33685	log(HR)
rs138204164	4	120123417	119202262	C	G	Breast Cancer Survival	females	additive	Morra et al.	0.123	91686	7531	-0.0253489	0.0259065	0.327837	0.978479	log(HR)
rs138204164	4	120123417	119202262	C	G	Breast Cancer Survival	females	additive	FinnGen	0.18	4648	288	-0.0397739	0.107861	0.712313	0.368752	log(HR)
rs115421711	5	52083226	52787392	A	G	Breast Cancer Survival	females	additive	Morra et al.	0.0345	91686	7531	-0.0892192	0.0485492	0.0661055	1.83771	log(HR)
rs115421711	5	52083226	52787392	A	G	Breast Cancer Survival	females	additive	FinnGen	0.03	4648	288	0.466154	0.294792	0.11381	1.5813	log(HR)
rs116734477	5	52095024	52799190	C	T	Breast Cancer Survival	females	additive	Morra et al.	0.0345	91686	7531	-0.0896001	0.0485665	0.0650527	1.8449	log(HR)
rs116734477	5	52095024	52799190	C	T	Breast Cancer Survival	females	additive	FinnGen	0.03	4648	288	0.466154	0.294792	0.11381	1.5813	log(HR)
rs13173241	5	55861359	56565532	G	A	Breast Cancer Survival	females	additive	Morra et al.	0.202	91686	7531	-0.010243	0.0210729	0.626916	0.486073	log(HR)
rs13173241	5	55861359	56565532	G	A	Breast Cancer Survival	females	additive	FinnGen	0.15	4648	288	0.0330996	0.12076	0.784012	0.274095	log(HR)
rs9686661	5	55861786	56565959	C	T	Breast Cancer Survival	females	additive	Morra et al.	0.1935	91686	7531	-0.0106014	0.0213022	0.618718	0.497667	log(HR)
rs9686661	5	55861786	56565959	C	T	Breast Cancer Survival	females	additive	FinnGen	0.13	4648	288	0.00359412	0.124461	0.976962	0.0288774	log(HR)
rs3010240	5	72010139	72714312	A	C	Breast Cancer Survival	females	additive	Morra et al.	0.2015	91686	7531	-0.0424349	0.0206132	0.0395306	2.05862	log(HR)
rs3010240	5	72010139	72714312	A	C	Breast Cancer Survival	females	additive	FinnGen	0.23	4648	288	-0.000496873	0.101305	0.996087	0.00490471	log(HR)
rs3010275	5	72014761	72718934	T	G	Breast Cancer Survival	females	additive	Morra et al.	0.2	91686	7531	-0.0417018	0.0206843	0.0437892	2.0161	log(HR)
rs3010275	5	72014761	72718934	T	G	Breast Cancer Survival	females	additive	FinnGen	0.23	4648	288	0.00140466	0.101341	0.988941	0.0138607	log(HR)
rs72768351	5	74582374	75286549	A	G	Breast Cancer Survival	females	additive	Morra et al.	0.025	91686	7531	-0.0486441	0.0783791	0.534846	0.620625	log(HR)
rs72768351	5	74582374	75286549	A	G	Breast Cancer Survival	females	additive	FinnGen	0.04	4648	288	-0.0661667	0.221871	0.765534	0.298221	log(HR)
rs1423527	5	74602699	75306874	C	A	Breast Cancer Survival	females	additive	Morra et al.	0.412	91686	7531	-0.0349078	0.0166587	0.0361298	2.09546	log(HR)
rs1423527	5	74602699	75306874	C	A	Breast Cancer Survival	females	additive	FinnGen	0.56	4648	288	0.146058	0.0847391	0.0847754	1.72363	log(HR)
rs35122945	5	74610293	75314468	A	C	Breast Cancer Survival	females	additive	Morra et al.	0.074	91686	7531	-0.00214832	0.0467688	0.963362	0.0459349	log(HR)
rs35122945	5	74610293	75314468	A	C	Breast Cancer Survival	females	additive	FinnGen	0.11	4648	288	0.277659	0.14954	0.0633461	1.85675	log(HR)
rs115664150	5	74614142	75318317	C	T	Breast Cancer Survival	females	additive	Morra et al.	0.064	91686	7531	-0.0081227	0.0336448	0.809226	0.241425	log(HR)
rs115664150	5	74614142	75318317	C	T	Breast Cancer Survival	females	additive	FinnGen	0.04	4648	288	-0.397035	0.175795	0.0239137	2.25851	log(HR)
rs75240579	5	74624484	75328659	C	T	Breast Cancer Survival	females	additive	Morra et al.	0.036	91686	7531	0.0594155	0.0648121	0.359281	0.916735	log(HR)
rs75240579	5	74624484	75328659	C	T	Breast Cancer Survival	females	additive	FinnGen	0.02	4648	288	-0.336001	0.256329	0.189918	1.31082	log(HR)
rs17244939	5	74631096	75335271	A	C	Breast Cancer Survival	females	additive	Morra et al.	0.019	91686	7531	0.167602	0.079035	0.0339547	2.12061	log(HR)
rs17244939	5	74631096	75335271	A	C	Breast Cancer Survival	females	additive	FinnGen	0.01	4648	288	-0.0820177	0.338896	0.808769	0.242014	log(HR)
rs115169875	5	74633264	75337439	G	A	Breast Cancer Survival	females	additive	Morra et al.	0.022	91686	7531	-0.0797425	0.0762088	0.295391	1.04637	log(HR)
rs115169875	5	74633264	75337439	G	A	Breast Cancer Survival	females	additive	FinnGen	0.02	4648	288	0.0875169	0.298654	0.769493	0.293038	log(HR)
rs12916	5	74656539	75360714	T	C	Breast Cancer Survival	females	additive	Morra et al.	0.412	91686	7531	-0.0372251	0.0165774	0.0247341	2.24553	log(HR)
rs12916	5	74656539	75360714	T	C	Breast Cancer Survival	females	additive	FinnGen	0.45	4648	288	-0.168492	0.0848794	0.0471359	1.98508	log(HR)
rs151264833	5	74660755	75364930	C	G	Breast Cancer Survival	females	additive	Morra et al.	0.0235	91686	7531	-0.0400817	0.0561631	0.475433	0.713667	log(HR)
rs151264833	5	74660755	75364930	C	G	Breast Cancer Survival	females	additive	FinnGen	0.01	4648	288	-0.233209	0.318973	0.464703	0.731124	log(HR)
rs74695562	5	74675951	75380126	T	G	Breast Cancer Survival	females	additive	Morra et al.	0.038	91686	7531	0.0247908	0.0446607	0.578832	0.555091	log(HR)
rs74695562	5	74675951	75380126	T	G	Breast Cancer Survival	females	additive	FinnGen	0.04	4648	288	-0.181984	0.212159	0.39102	0.85777	log(HR)
rs78587954	5	74677170	75381345	C	G	Breast Cancer Survival	females	additive	Morra et al.	0.0645	91686	7531	-0.016193	0.0338865	0.632751	0.477859	log(HR)
rs78587954	5	74677170	75381345	C	G	Breast Cancer Survival	females	additive	FinnGen	0.08	4648	288	-0.049962	0.147884	0.735479	0.337847	log(HR)
rs144083983	5	74683306	75387481	C	T	Breast Cancer Survival	females	additive	Morra et al.	0.072	91686	7531	0.00608175	0.0351964	0.862813	0.172795	log(HR)
rs144083983	5	74683306	75387481	C	T	Breast Cancer Survival	females	additive	FinnGen	0.09	4648	288	0.226406	0.165449	0.171175	1.36844	log(HR)
rs181668591	5	74689045	75393220	C	T	Breast Cancer Survival	females	additive	Morra et al.	0.0105	91686	7531	0.0609671	0.0830718	0.463004	0.733909	log(HR)
rs181668591	5	74689045	75393220	C	T	Breast Cancer Survival	females	additive	FinnGen	0.01	4648	288	-0.262497	0.304012	0.387894	0.863443	log(HR)
rs180755046	5	74703989	75408164	C	A	Breast Cancer Survival	females	additive	Morra et al.	0.022	91686	7531	0.165301	0.0804454	0.039896	2.05482	log(HR)
rs180755046	5	74703989	75408164	C	A	Breast Cancer Survival	females	additive	FinnGen	0.01	4648	288	0.128514	0.409785	0.753814	0.313614	log(HR)
rs151000110	5	74725216	75429391	G	A	Breast Cancer Survival	females	additive	Morra et al.	0.0565	91686	7531	-0.0788518	0.0381096	0.0385389	2.06908	log(HR)
rs151000110	5	74725216	75429391	G	A	Breast Cancer Survival	females	additive	FinnGen	0.08	4648	288	-0.132859	0.13901	0.339197	0.955753	log(HR)
rs10077187	5	75197694	75901869	C	T	Breast Cancer Survival	females	additive	Morra et al.	0.282	91686	7531	-0.0141258	0.0183037	0.440264	0.771747	log(HR)
rs10077187	5	75197694	75901869	C	T	Breast Cancer Survival	females	additive	FinnGen	0.34	4648	288	-0.00420632	0.0878321	0.961804	0.0478905	log(HR)
rs1525764	5	75202811	75906986	T	A	Breast Cancer Survival	females	additive	Morra et al.	0.2825	91686	7531	-0.0133459	0.0182739	0.465189	0.730329	log(HR)
rs1525764	5	75202811	75906986	T	A	Breast Cancer Survival	females	additive	FinnGen	0.34	4648	288	-0.00023818	0.0878167	0.997836	0.00271224	log(HR)
rs2859491	5	96249648	96913944	C	T	Breast Cancer Survival	females	additive	Morra et al.	0.416	91686	7531	0.0264707	0.0164948	0.108539	1.60479	log(HR)
rs2859491	5	96249648	96913944	C	T	Breast Cancer Survival	females	additive	FinnGen	0.38	4648	288	-0.0116308	0.085286	0.891526	0.136374	log(HR)
rs13189347	5	122828560	123492866	A	C	Breast Cancer Survival	females	additive	Morra et al.	0.442	91686	7531	-0.018996	0.016437	0.247809	1.15569	log(HR)
rs13189347	5	122828560	123492866	A	C	Breast Cancer Survival	females	additive	FinnGen	0.49	4648	288	0.00239096	0.0841593	0.977335	0.02841	log(HR)
rs6869845	5	122833703	123498009	T	C	Breast Cancer Survival	females	additive	Morra et al.	0.442	91686	7531	-0.0199835	0.0164182	0.223544	1.21716	log(HR)
rs6869845	5	122833703	123498009	T	C	Breast Cancer Survival	females	additive	FinnGen	0.49	4648	288	0.0258689	0.0839871	0.758074	0.308011	log(HR)
rs11745587	5	131796922	132461230	G	A	Breast Cancer Survival	females	additive	Morra et al.	0.3465	91686	7531	-0.0153064	0.0172561	0.375071	0.887014	log(HR)
rs11745587	5	131796922	132461230	G	A	Breast Cancer Survival	females	additive	FinnGen	0.4	4648	288	0.107075	0.0855705	0.210821	1.25131	log(HR)
rs2706381	5	131810619	132474927	C	T	Breast Cancer Survival	females	additive	Morra et al.	0.2015	91686	7531	-0.00123875	0.0206922	0.952263	0.0598656	log(HR)
rs2706381	5	131810619	132474927	C	T	Breast Cancer Survival	females	additive	FinnGen	0.22	4648	288	-0.0272474	0.100152	0.785575	0.272061	log(HR)
rs10037298	5	139567696	140188111	T	G	Breast Cancer Survival	females	additive	Morra et al.	0.2215	91686	7531	0.0238165	0.0206491	0.248749	1.15339	log(HR)
rs10037298	5	139567696	140188111	T	G	Breast Cancer Survival	females	additive	FinnGen	0.27	4648	288	-0.226196	0.090328	0.0122742	2.50416	log(HR)
rs11167778	5	141888881	142509316	C	T	Breast Cancer Survival	females	additive	Morra et al.	0.107	91686	7531	-0.0355086	0.0271651	0.191165	1.30714	log(HR)
rs11167778	5	141888881	142509316	C	T	Breast Cancer Survival	females	additive	FinnGen	0.12	4648	288	-0.0212998	0.128503	0.868351	0.165754	log(HR)
rs9324885	5	141915302	142535737	G	A	Breast Cancer Survival	females	additive	Morra et al.	0.1085	91686	7531	-0.0368381	0.0271478	0.174798	1.35695	log(HR)
rs9324885	5	141915302	142535737	G	A	Breast Cancer Survival	females	additive	FinnGen	0.13	4648	288	-0.0183682	0.127614	0.885552	0.143935	log(HR)
rs72799001	5	155870470	156443460	G	T	Breast Cancer Survival	females	additive	Morra et al.	0.026	91686	7531	0.00343892	0.0539155	0.949143	0.0637834	log(HR)
rs72799001	5	155870470	156443460	G	T	Breast Cancer Survival	females	additive	FinnGen	0.03	4648	288	0.101597	0.254716	0.689993	0.398865	log(HR)
rs6882076	5	156390297	156963286	C	T	Breast Cancer Survival	females	additive	Morra et al.	0.3685	91686	7531	-0.0172249	0.0178689	0.335068	0.963957	log(HR)
rs6882076	5	156390297	156963286	C	T	Breast Cancer Survival	females	additive	FinnGen	0.33	4648	288	0.0990175	0.0905127	0.273972	1.09396	log(HR)
rs12657266	5	156396003	156968992	T	C	Breast Cancer Survival	females	additive	Morra et al.	0.3705	91686	7531	-0.016816	0.0178959	0.347394	0.939656	log(HR)
rs12657266	5	156396003	156968992	T	C	Breast Cancer Survival	females	additive	FinnGen	0.33	4648	288	0.0994225	0.0904858	0.271871	1.09876	log(HR)
rs59408219	6	11850754	11850521	T	C	Breast Cancer Survival	females	additive	Morra et al.	0.08	91686	7531	-0.0578711	0.0407579	0.155644	1.41988	log(HR)
rs59408219	6	11850754	11850521	T	C	Breast Cancer Survival	females	additive	FinnGen	0.03	4648	288	0.153011	0.280875	0.585916	0.544764	log(HR)
rs1569447	6	16114223	16113992	G	T	Breast Cancer Survival	females	additive	Morra et al.	0.3095	91686	7531	-0.0432292	0.0185491	0.0197783	2.33053	log(HR)
rs1569447	6	16114223	16113992	G	T	Breast Cancer Survival	females	additive	FinnGen	0.37	4648	288	0.111859	0.0860595	0.193675	1.29978	log(HR)
rs3757354	6	16127407	16127176	C	T	Breast Cancer Survival	females	additive	Morra et al.	0.218	91686	7531	-0.0524418	0.0208462	0.0118811	2.51566	log(HR)
rs3757354	6	16127407	16127176	C	T	Breast Cancer Survival	females	additive	FinnGen	0.27	4648	288	0.0261202	0.0941874	0.781533	0.277321	log(HR)
rs75580845	6	25578433	25578205	T	C	Breast Cancer Survival	females	additive	Morra et al.	0.072	91686	7531	0.0256749	0.0314197	0.413837	0.81716	log(HR)
rs75580845	6	25578433	25578205	T	C	Breast Cancer Survival	females	additive	FinnGen	0.07	4648	288	0.208361	0.177905	0.24152	1.1712	log(HR)
rs80215559	6	25918225	25917997	T	C	Breast Cancer Survival	females	additive	Morra et al.	0.0585	91686	7531	0.0113235	0.0354601	0.749475	0.319332	log(HR)
rs80215559	6	25918225	25917997	T	C	Breast Cancer Survival	females	additive	FinnGen	0.04	4648	288	0.348244	0.243639	0.152905	1.42934	log(HR)
rs1800562	6	26093141	26092913	G	A	Breast Cancer Survival	females	additive	Morra et al.	0.059	91686	7531	0.0108852	0.0352157	0.757244	0.309102	log(HR)
rs1800562	6	26093141	26092913	G	A	Breast Cancer Survival	females	additive	FinnGen	0.04	4648	288	0.242703	0.236877	0.305554	1.0246	log(HR)
rs13214703	6	27941387	27973609	T	C	Breast Cancer Survival	females	additive	Morra et al.	0.0685	91686	7531	-0.0505747	0.0335498	0.131695	1.50745	log(HR)
rs13214703	6	27941387	27973609	T	C	Breast Cancer Survival	females	additive	FinnGen	0.05	4648	288	-0.078412	0.181008	0.664872	0.433196	log(HR)
rs34979126	6	28449380	28481603	G	A	Breast Cancer Survival	females	additive	Morra et al.	0.064	91686	7531	-0.0516029	0.0327757	0.115389	1.57443	log(HR)
rs34979126	6	28449380	28481603	G	A	Breast Cancer Survival	females	additive	FinnGen	0.05	4648	288	-0.15914	0.175867	0.365525	0.904887	log(HR)
rs62406584	6	29568082	29600305	G	A	Breast Cancer Survival	females	additive	Morra et al.	0.0525	91686	7531	-0.0121782	0.0380242	0.74876	0.320275	log(HR)
rs62406584	6	29568082	29600305	G	A	Breast Cancer Survival	females	additive	FinnGen	0.04	4648	288	0.0645033	0.22476	0.774122	0.286988	log(HR)
rs2517671	6	29937977	29970200	A	G	Breast Cancer Survival	females	additive	Morra et al.	0.4075	91686	7531	0.00022333	0.016683	0.989319	0.0133867	log(HR)
rs2517671	6	29937977	29970200	A	G	Breast Cancer Survival	females	additive	FinnGen	0.4	4648	288	0.165543	0.0870025	0.0570742	1.90274	log(HR)
rs9378220	6	30077135	30109358	C	A	Breast Cancer Survival	females	additive	Morra et al.	0.156	91686	7531	-0.00458568	0.0225271	0.838695	0.203563	log(HR)
rs9378220	6	30077135	30109358	C	A	Breast Cancer Survival	females	additive	FinnGen	0.23	4648	288	0.047411	0.101943	0.641879	0.465073	log(HR)
rs1265097	6	31106459	31138682	C	A	Breast Cancer Survival	females	additive	Morra et al.	0.1005	91686	7531	0.02669	0.0260662	0.305869	1.02393	log(HR)
rs1265097	6	31106459	31138682	C	A	Breast Cancer Survival	females	additive	FinnGen	0.16	4648	288	0.113917	0.117335	0.331615	0.970867	log(HR)
rs7774197	6	32046275	32078498	A	C	Breast Cancer Survival	females	additive	Morra et al.	0.0655	91686	7531	0.0512319	0.0321223	0.110734	1.5949	log(HR)
rs7774197	6	32046275	32078498	A	C	Breast Cancer Survival	females	additive	FinnGen	0.15	4648	288	-0.0537975	0.116136	0.643201	0.463228	log(HR)
rs6689	6	32627700	32659923	A	G	Breast Cancer Survival	females	additive	Morra et al.	0.21	91686	7531	0.0399721	0.019864	0.0441897	2.01229	log(HR)
rs6689	6	32627700	32659923	A	G	Breast Cancer Survival	females	additive	FinnGen	0.25	4648	288	0.0483028	0.0971541	0.619065	0.497177	log(HR)
rs3800461	6	34616322	34648545	G	C	Breast Cancer Survival	females	additive	Morra et al.	0.121	91686	7531	0.0117817	0.025206	0.640202	0.467417	log(HR)
rs3800461	6	34616322	34648545	G	C	Breast Cancer Survival	females	additive	FinnGen	0.19	4648	288	0.0615095	0.107834	0.568401	0.570408	log(HR)
rs913499	6	37038432	37070656	G	A	Breast Cancer Survival	females	additive	Morra et al.	0.478	91686	7531	-0.0266323	0.0213589	0.212436	1.2469	log(HR)
rs913499	6	37038432	37070656	G	A	Breast Cancer Survival	females	additive	FinnGen	0.4	4648	288	0.106273	0.0853782	0.213231	1.24473	log(HR)
rs2395943	6	42940673	42972935	G	A	Breast Cancer Survival	females	additive	Morra et al.	0.4245	91686	7531	-0.00195475	0.0165408	0.905927	0.118177	log(HR)
rs2395943	6	42940673	42972935	G	A	Breast Cancer Survival	females	additive	FinnGen	0.49	4648	288	-0.0549405	0.0824806	0.505346	0.666102	log(HR)
rs9471987	6	42944140	42976402	G	A	Breast Cancer Survival	females	additive	Morra et al.	0.476	91686	7531	0.012113	0.0163892	0.459857	0.739083	log(HR)
rs9471987	6	42944140	42976402	G	A	Breast Cancer Survival	females	additive	FinnGen	0.55	4648	288	-0.0128699	0.0835798	0.877622	0.153984	log(HR)
rs17665178	6	52435243	52570445	C	G	Breast Cancer Survival	females	additive	Morra et al.	0.308	91686	7531	-0.0075821	0.0182763	0.678245	0.414859	log(HR)
rs17665178	6	52435243	52570445	C	G	Breast Cancer Survival	females	additive	FinnGen	0.4	4648	288	0.141856	0.0861347	0.0995778	1.6469	log(HR)
rs7771469	6	52465835	52601037	G	A	Breast Cancer Survival	females	additive	Morra et al.	0.4835	91686	7531	0.0383797	0.01642	0.0194197	2.33737	log(HR)
rs7771469	6	52465835	52601037	G	A	Breast Cancer Survival	females	additive	FinnGen	0.46	4648	288	0.0171634	0.0827737	0.835734	0.207353	log(HR)
rs6458949	6	53508265	53643467	G	T	Breast Cancer Survival	females	additive	Morra et al.	0.258	91686	7531	0.00647589	0.0188815	0.731617	0.342975	log(HR)
rs6458949	6	53508265	53643467	G	T	Breast Cancer Survival	females	additive	FinnGen	0.29	4648	288	0.0691648	0.0920653	0.452498	0.751258	log(HR)
rs12662589	6	53509035	53644237	G	C	Breast Cancer Survival	females	additive	Morra et al.	0.2565	91686	7531	0.00753519	0.0189237	0.690491	0.398189	log(HR)
rs12662589	6	53509035	53644237	G	C	Breast Cancer Survival	females	additive	FinnGen	0.29	4648	288	0.0691648	0.0920653	0.452498	0.751258	log(HR)
rs9496567	6	100602753	100154877	G	A	Breast Cancer Survival	females	additive	Morra et al.	0.238	91686	7531	0.0123006	0.0252598	0.626286	0.486961	log(HR)
rs9496567	6	100602753	100154877	G	A	Breast Cancer Survival	females	additive	FinnGen	0.21	4648	288	-0.0168165	0.101458	0.868356	0.165748	log(HR)
rs62419249	6	101447338	100999462	G	A	Breast Cancer Survival	females	additive	Morra et al.	0.47	91686	7531	0.00184231	0.016407	0.910595	0.112288	log(HR)
rs62419249	6	101447338	100999462	G	A	Breast Cancer Survival	females	additive	FinnGen	0.44	4648	288	0.141272	0.0848695	0.0959972	1.66458	log(HR)
rs6568416	6	106357917	105910042	A	G	Breast Cancer Survival	females	additive	Morra et al.	0.444	91686	7531	-0.0346689	0.0216301	0.108978	1.60281	log(HR)
rs6568416	6	106357917	105910042	A	G	Breast Cancer Survival	females	additive	FinnGen	0.52	4648	288	0.0625019	0.0825438	0.448932	0.757197	log(HR)
rs4946713	6	106374015	105926140	C	A	Breast Cancer Survival	females	additive	Morra et al.	0.441	91686	7531	0.0228999	0.0213695	0.283892	1.07162	log(HR)
rs4946713	6	106374015	105926140	C	A	Breast Cancer Survival	females	additive	FinnGen	0.4	4648	288	-0.0993316	0.0833327	0.233266	1.19199	log(HR)
rs11153143	6	109300661	108979458	C	T	Breast Cancer Survival	females	additive	Morra et al.	0.1275	91686	7531	-0.00355924	0.0248913	0.886297	0.142991	log(HR)
rs11153143	6	109300661	108979458	C	T	Breast Cancer Survival	females	additive	FinnGen	0.15	4648	288	-0.146422	0.109573	0.181452	1.3363	log(HR)
rs1556857	6	116325559	116004396	T	C	Breast Cancer Survival	females	additive	Morra et al.	0.3915	91686	7531	0.0366765	0.0170777	0.0317439	2.14762	log(HR)
rs1556857	6	116325559	116004396	T	C	Breast Cancer Survival	females	additive	FinnGen	0.39	4648	288	-0.185096	0.0840113	0.0275788	2.20323	log(HR)
rs1544155	6	116346394	116025231	C	A	Breast Cancer Survival	females	additive	Morra et al.	0.388	91686	7531	0.0361577	0.0171131	0.0346117	2.11287	log(HR)
rs1544155	6	116346394	116025231	C	A	Breast Cancer Survival	females	additive	FinnGen	0.39	4648	288	-0.175836	0.0841591	0.0366776	2.08933	log(HR)
rs9388498	6	126873423	126552277	G	T	Breast Cancer Survival	females	additive	Morra et al.	0.2025	91686	7531	-0.0117241	0.0216296	0.587789	0.542043	log(HR)
rs9388498	6	126873423	126552277	G	T	Breast Cancer Survival	females	additive	FinnGen	0.22	4648	288	0.124891	0.103319	0.226742	1.20879	log(HR)
rs577721086	6	127440047	127118902	T	C	Breast Cancer Survival	females	additive	Morra et al.	0.049	91686	7531	-0.0407261	0.0416251	0.327876	0.978402	log(HR)
rs577721086	6	127440047	127118902	T	C	Breast Cancer Survival	females	additive	FinnGen	0.06	4648	288	-0.201408	0.158611	0.204147	1.26982	log(HR)
rs9399137	6	135419018	135097880	T	C	Breast Cancer Survival	females	additive	Morra et al.	0.27	91686	7531	-0.00506338	0.0243744	0.835437	0.207734	log(HR)
rs9399137	6	135419018	135097880	T	C	Breast Cancer Survival	females	additive	FinnGen	0.34	4648	288	0.0728123	0.0894938	0.415873	0.813602	log(HR)
rs35959442	6	135424179	135103041	C	G	Breast Cancer Survival	females	additive	Morra et al.	0.2745	91686	7531	-0.00891599	0.0194677	0.646961	0.457988	log(HR)
rs35959442	6	135424179	135103041	C	G	Breast Cancer Survival	females	additive	FinnGen	0.34	4648	288	0.0648683	0.0894715	0.468442	0.725016	log(HR)
rs62441842	6	139331131	139009994	A	G	Breast Cancer Survival	females	additive	Morra et al.	0.179	91686	7531	0.0506008	0.0221015	0.022052	2.28947	log(HR)
rs62441842	6	139331131	139009994	A	G	Breast Cancer Survival	females	additive	FinnGen	0.19	4648	288	0.172983	0.111375	0.120386	1.55316	log(HR)
rs72974722	6	139331419	139010282	A	C	Breast Cancer Survival	females	additive	Morra et al.	0.1735	91686	7531	0.0525863	0.0223032	0.018384	2.35779	log(HR)
rs72974722	6	139331419	139010282	A	C	Breast Cancer Survival	females	additive	FinnGen	0.19	4648	288	0.168765	0.111394	0.129765	1.51503	log(HR)
rs679582	6	139831180	139510043	A	G	Breast Cancer Survival	females	additive	Morra et al.	0.382	91686	7531	-0.00961775	0.0167733	0.566376	0.573398	log(HR)
rs679582	6	139831180	139510043	A	G	Breast Cancer Survival	females	additive	FinnGen	0.43	4648	288	-0.00286643	0.0848521	0.973051	0.0337816	log(HR)
rs3777402	6	160505312	160084280	G	C	Breast Cancer Survival	females	additive	Morra et al.	0.016	91686	7531	-0.0530648	0.0717105	0.459308	0.739986	log(HR)
rs3777402	6	160505312	160084280	G	C	Breast Cancer Survival	females	additive	FinnGen	0.01	4648	288	-0.0466582	0.451248	0.917647	0.103398	log(HR)
rs10455872	6	161010118	160589086	A	G	Breast Cancer Survival	females	additive	Morra et al.	0.0685	91686	7531	0.0130261	0.0319687	0.683666	0.407466	log(HR)
rs10455872	6	161010118	160589086	A	G	Breast Cancer Survival	females	additive	FinnGen	0.05	4648	288	0.038963	0.192698	0.839763	0.202197	log(HR)
rs148349043	6	161659369	161238337	C	G	Breast Cancer Survival	females	additive	Morra et al.	0.016	91686	7531	0.0857862	0.0670098	0.200474	1.2802	log(HR)
rs148349043	6	161659369	161238337	C	G	Breast Cancer Survival	females	additive	FinnGen	0.01	4648	288	0.0519255	0.356736	0.884271	0.145557	log(HR)
rs10236293	7	1032637	993001	G	A	Breast Cancer Survival	females	additive	Morra et al.	0.192	91686	7531	0.010768	0.0205435	0.600172	0.524153	log(HR)
rs10236293	7	1032637	993001	G	A	Breast Cancer Survival	females	additive	FinnGen	0.28	4648	288	-0.0145313	0.0942565	0.877478	0.154167	log(HR)
rs10272002	7	1047615	1007979	A	G	Breast Cancer Survival	females	additive	Morra et al.	0.1965	91686	7531	0.00951612	0.0203573	0.640175	0.467455	log(HR)
rs10272002	7	1047615	1007979	A	G	Breast Cancer Survival	females	additive	FinnGen	0.26	4648	288	0.0289721	0.0979083	0.767298	0.295911	log(HR)
rs55696093	7	21605973	21566355	A	G	Breast Cancer Survival	females	additive	Morra et al.	0.2085	91686	7531	-0.0194085	0.0208847	0.352725	0.929316	log(HR)
rs55696093	7	21605973	21566355	A	G	Breast Cancer Survival	females	additive	FinnGen	0.22	4648	288	-0.1432	0.0976504	0.142525	1.46645	log(HR)
rs4722551	7	25991826	25952206	T	C	Breast Cancer Survival	females	additive	Morra et al.	0.167	91686	7531	0.0417404	0.0228941	0.0682744	1.82319	log(HR)
rs4722551	7	25991826	25952206	T	C	Breast Cancer Survival	females	additive	FinnGen	0.21	4648	288	-0.0233698	0.100531	0.816178	0.232464	log(HR)
rs12533280	7	36171953	36132343	C	T	Breast Cancer Survival	females	additive	Morra et al.	0.2145	91686	7531	-0.00311392	0.0213632	0.88411	0.145761	log(HR)
rs12533280	7	36171953	36132343	C	T	Breast Cancer Survival	females	additive	FinnGen	0.22	4648	288	0.0704695	0.104282	0.499196	0.675755	log(HR)
rs17725246	7	44581986	44542387	T	C	Breast Cancer Survival	females	additive	Morra et al.	0.194	91686	7531	-0.0165239	0.027081	0.54175	0.610168	log(HR)
rs17725246	7	44581986	44542387	T	C	Breast Cancer Survival	females	additive	FinnGen	0.33	4648	288	0.0568424	0.0883495	0.519977	0.643381	log(HR)
rs2302429	7	75614777	75985459	G	A	Breast Cancer Survival	females	additive	Morra et al.	0.19	91686	7531	-0.00151969	0.0217368	0.944263	0.0699131	log(HR)
rs2302429	7	75614777	75985459	G	A	Breast Cancer Survival	females	additive	FinnGen	0.33	4648	288	0.0452403	0.088946	0.611014	0.508627	log(HR)
rs2302434	7	75630183	76000865	C	T	Breast Cancer Survival	females	additive	Morra et al.	0.1685	91686	7531	0.017716	0.0226711	0.434546	0.781437	log(HR)
rs2302434	7	75630183	76000865	C	T	Breast Cancer Survival	females	additive	FinnGen	0.32	4648	288	0.00169746	0.0891566	0.98481	0.0190391	log(HR)
rs1468615	7	87074964	87445648	T	C	Breast Cancer Survival	females	additive	Morra et al.	0.17	91686	7531	0.0124791	0.0213921	0.559658	0.58335	log(HR)
rs1468615	7	87074964	87445648	T	C	Breast Cancer Survival	females	additive	FinnGen	0.2	4648	288	-0.0331304	0.101596	0.744349	0.3261	log(HR)
rs112981905	7	87095609	87466293	G	T	Breast Cancer Survival	females	additive	Morra et al.	0.1765	91686	7531	0.0196445	0.0213126	0.356668	0.921734	log(HR)
rs112981905	7	87095609	87466293	G	T	Breast Cancer Survival	females	additive	FinnGen	0.2	4648	288	-0.0363329	0.101586	0.7206	0.357657	log(HR)
rs6967728	7	97915637	98286325	G	A	Breast Cancer Survival	females	additive	Morra et al.	0.1795	91686	7531	-0.0327936	0.0213321	0.124224	1.53729	log(HR)
rs6967728	7	97915637	98286325	G	A	Breast Cancer Survival	females	additive	FinnGen	0.15	4648	288	0.107749	0.117336	0.358465	0.918293	log(HR)
rs1015538	7	99626035	100028412	G	A	Breast Cancer Survival	females	additive	Morra et al.	0.3255	91686	7531	0.017437	0.0175258	0.31977	0.994931	log(HR)
rs1015538	7	99626035	100028412	G	A	Breast Cancer Survival	females	additive	FinnGen	0.33	4648	288	0.0816628	0.0906083	0.367443	0.901273	log(HR)
rs221793	7	100280896	100683273	C	A	Breast Cancer Survival	females	additive	Morra et al.	0.0925	91686	7531	0.0340724	0.0298775	0.254118	1.1404	log(HR)
rs221793	7	100280896	100683273	C	A	Breast Cancer Survival	females	additive	FinnGen	0.13	4648	288	0.0487669	0.127614	0.702354	0.382145	log(HR)
rs564449	7	100321138	100723515	G	T	Breast Cancer Survival	females	additive	Morra et al.	0.109	91686	7531	0.0320585	0.0278687	0.250004	1.15034	log(HR)
rs564449	7	100321138	100723515	G	T	Breast Cancer Survival	females	additive	FinnGen	0.15	4648	288	-0.0717404	0.113708	0.528093	0.63092	log(HR)
rs61014091	7	106810107	107169662	A	C	Breast Cancer Survival	females	additive	Morra et al.	0.202	91686	7531	-0.00944521	0.0206027	0.646633	0.458445	log(HR)
rs61014091	7	106810107	107169662	A	C	Breast Cancer Survival	females	additive	FinnGen	0.17	4648	288	0.07402	0.114191	0.516848	0.648212	log(HR)
rs12112877	7	106941324	107300879	T	C	Breast Cancer Survival	females	additive	Morra et al.	0.2885	91686	7531	-0.023936	0.0182319	0.18923	1.31286	log(HR)
rs12112877	7	106941324	107300879	T	C	Breast Cancer Survival	females	additive	FinnGen	0.31	4648	288	0.0742705	0.0930911	0.424972	0.797826	log(HR)
rs13241165	7	130432538	130747779	A	T	Breast Cancer Survival	females	additive	Morra et al.	0.479	91686	7531	-0.0567073	0.0213293	0.00784527	2.65866	log(HR)
rs13241165	7	130432538	130747779	A	T	Breast Cancer Survival	females	additive	FinnGen	0.46	4648	288	0.0643024	0.0834874	0.441179	0.770204	log(HR)
rs1838931	7	130455588	130770829	C	T	Breast Cancer Survival	females	additive	Morra et al.	0.329	91686	7531	0.0271364	0.0227983	0.233936	1.19028	log(HR)
rs1838931	7	130455588	130770829	C	T	Breast Cancer Survival	females	additive	FinnGen	0.3	4648	288	-0.0138837	0.0899104	0.877281	0.154417	log(HR)
rs2936520	8	6580250	6722729	G	T	Breast Cancer Survival	females	additive	Morra et al.	0.354	91686	7531	0.0467884	0.0222936	0.0358402	2.09874	log(HR)
rs2936520	8	6580250	6722729	G	T	Breast Cancer Survival	females	additive	FinnGen	0.35	4648	288	-0.0688049	0.0861723	0.424605	0.798458	log(HR)
rs2928576	8	6600349	6742828	C	T	Breast Cancer Survival	females	additive	Morra et al.	0.334	91686	7531	0.0551441	0.0227359	0.0152907	2.42542	log(HR)
rs2928576	8	6600349	6742828	C	T	Breast Cancer Survival	females	additive	FinnGen	0.33	4648	288	-0.0109196	0.0876034	0.900802	0.124648	log(HR)
rs13256216	8	8577883	8720373	C	T	Breast Cancer Survival	females	additive	Morra et al.	0.2495	91686	7531	-0.0224519	0.0199939	0.261464	1.12294	log(HR)
rs13256216	8	8577883	8720373	C	T	Breast Cancer Survival	females	additive	FinnGen	0.31	4648	288	-0.0164143	0.0889864	0.853654	0.184459	log(HR)
rs9987289	8	9183358	9325848	G	A	Breast Cancer Survival	females	additive	Morra et al.	0.084	91686	7531	0.0176058	0.0288654	0.541909	0.609929	log(HR)
rs9987289	8	9183358	9325848	G	A	Breast Cancer Survival	females	additive	FinnGen	0.14	4648	288	0.0215001	0.119481	0.857195	0.179945	log(HR)
rs62491176	8	9859913	10002403	T	C	Breast Cancer Survival	females	additive	Morra et al.	0.1535	91686	7531	-0.00838754	0.0227937	0.712892	0.367975	log(HR)
rs62491176	8	9859913	10002403	T	C	Breast Cancer Survival	females	additive	FinnGen	0.2	4648	288	0.0107263	0.103348	0.917337	0.103788	log(HR)
rs11250076	8	10647823	10790313	G	A	Breast Cancer Survival	females	additive	Morra et al.	0.434	91686	7531	0.0155995	0.0164768	0.343764	0.946754	log(HR)
rs11250076	8	10647823	10790313	G	A	Breast Cancer Survival	females	additive	FinnGen	0.51	4648	288	-0.0357282	0.0831499	0.667425	0.429684	log(HR)
rs57356272	8	11797180	11939671	A	G	Breast Cancer Survival	females	additive	Morra et al.	0.4455	91686	7531	-0.0118111	0.0164991	0.474075	0.715864	log(HR)
rs57356272	8	11797180	11939671	A	G	Breast Cancer Survival	females	additive	FinnGen	0.37	4648	288	-0.00952413	0.0853111	0.911109	0.11164	log(HR)
rs35246381	8	18272535	18415025	T	C	Breast Cancer Survival	females	additive	Morra et al.	0.2225	91686	7531	-0.00403268	0.0194789	0.835988	0.207028	log(HR)
rs35246381	8	18272535	18415025	T	C	Breast Cancer Survival	females	additive	FinnGen	0.25	4648	288	0.129509	0.0993108	0.192209	1.30407	log(HR)
rs1495741	8	18272881	18415371	A	G	Breast Cancer Survival	females	additive	Morra et al.	0.2255	91686	7531	-0.00466055	0.0194688	0.810807	0.239385	log(HR)
rs1495741	8	18272881	18415371	A	G	Breast Cancer Survival	females	additive	FinnGen	0.25	4648	288	0.128884	0.0992977	0.194304	1.29795	log(HR)
rs263	8	19812812	19955301	C	T	Breast Cancer Survival	females	additive	Morra et al.	0.179	91686	7531	0.00238105	0.0215053	0.911839	0.110719	log(HR)
rs263	8	19812812	19955301	C	T	Breast Cancer Survival	females	additive	FinnGen	0.13	4648	288	-0.167632	0.115388	0.146288	1.45277	log(HR)
rs7835670	8	21937870	22080359	A	G	Breast Cancer Survival	females	additive	Morra et al.	0.165	91686	7531	-0.00155864	0.0233578	0.946798	0.0667288	log(HR)
rs7835670	8	21937870	22080359	A	G	Breast Cancer Survival	females	additive	FinnGen	0.2	4648	288	-0.0997953	0.102719	0.331279	0.971542	log(HR)
rs9298506	8	55437524	54524964	A	G	Breast Cancer Survival	females	additive	Morra et al.	0.194	91686	7531	0.0278884	0.0206813	0.177501	1.34849	log(HR)
rs9298506	8	55437524	54524964	A	G	Breast Cancer Survival	females	additive	FinnGen	0.23	4648	288	0.00177436	0.0974811	0.985478	0.0182021	log(HR)
rs28503706	8	55441799	54529239	A	G	Breast Cancer Survival	females	additive	Morra et al.	0.194	91686	7531	0.0293968	0.0206522	0.154614	1.42342	log(HR)
rs28503706	8	55441799	54529239	A	G	Breast Cancer Survival	females	additive	FinnGen	0.23	4648	288	0.00177436	0.0974811	0.985478	0.0182021	log(HR)
rs9297994	8	59392324	58479765	A	G	Breast Cancer Survival	females	additive	Morra et al.	0.3485	91686	7531	0.0149852	0.0171569	0.382433	0.873421	log(HR)
rs9297994	8	59392324	58479765	A	G	Breast Cancer Survival	females	additive	FinnGen	0.38	4648	288	0.032177	0.0858251	0.707725	0.374914	log(HR)
rs55825491	8	61436559	60524000	C	T	Breast Cancer Survival	females	additive	Morra et al.	0.374	91686	7531	-0.012851	0.0168539	0.445763	0.762497	log(HR)
rs55825491	8	61436559	60524000	C	T	Breast Cancer Survival	females	additive	FinnGen	0.4	4648	288	0.0317409	0.086025	0.712147	0.368974	log(HR)
rs10094180	8	72471872	71559637	T	C	Breast Cancer Survival	females	additive	Morra et al.	0.078	91686	7531	0.0418753	0.030921	0.17565	1.35427	log(HR)
rs10094180	8	72471872	71559637	T	C	Breast Cancer Survival	females	additive	FinnGen	0.04	4648	288	0.174542	0.245397	0.476921	0.711264	log(HR)
rs12548461	8	74888857	73976622	C	G	Breast Cancer Survival	females	additive	Morra et al.	0.288	91686	7531	0.0135066	0.0235698	0.566614	0.573045	log(HR)
rs12548461	8	74888857	73976622	C	G	Breast Cancer Survival	females	additive	FinnGen	0.33	4648	288	0.0317139	0.0896032	0.723386	0.353937	log(HR)
rs62509311	8	74907295	73995060	A	T	Breast Cancer Survival	females	additive	Morra et al.	0.263	91686	7531	0.0032918	0.0246714	0.893857	0.133426	log(HR)
rs62509311	8	74907295	73995060	A	T	Breast Cancer Survival	females	additive	FinnGen	0.28	4648	288	0.0262328	0.0942643	0.78079	0.27829	log(HR)
rs2737245	8	116658583	115646356	G	T	Breast Cancer Survival	females	additive	Morra et al.	0.2735	91686	7531	-0.00755057	0.0184096	0.681702	0.410142	log(HR)
rs2737245	8	116658583	115646356	G	T	Breast Cancer Survival	females	additive	FinnGen	0.31	4648	288	-0.0970127	0.0888698	0.274997	1.09163	log(HR)
rs2737265	8	116667634	115655407	A	G	Breast Cancer Survival	females	additive	Morra et al.	0.2745	91686	7531	-0.0139244	0.0183528	0.448027	0.758708	log(HR)
rs2737265	8	116667634	115655407	A	G	Breast Cancer Survival	females	additive	FinnGen	0.31	4648	288	-0.108505	0.0886397	0.220908	1.22412	log(HR)
rs28601761	8	126500031	125487789	C	G	Breast Cancer Survival	females	additive	Morra et al.	0.415	91686	7531	-0.00664821	0.0173635	0.701805	0.382885	log(HR)
rs28601761	8	126500031	125487789	C	G	Breast Cancer Survival	females	additive	FinnGen	0.41	4648	288	0.0743036	0.0866504	0.391163	0.85751	log(HR)
rs11787335	8	145044104	143969936	C	T	Breast Cancer Survival	females	additive	Morra et al.	0.355	91686	7531	-0.0278522	0.0174475	0.110412	1.59634	log(HR)
rs11787335	8	145044104	143969936	C	T	Breast Cancer Survival	females	additive	FinnGen	0.36	4648	288	0.128199	0.0876491	0.143565	1.46264	log(HR)
rs11786083	8	145050358	143976190	G	A	Breast Cancer Survival	females	additive	Morra et al.	0.3685	91686	7531	-0.0296812	0.0175184	0.0902111	1.69429	log(HR)
rs11786083	8	145050358	143976190	G	A	Breast Cancer Survival	females	additive	FinnGen	0.38	4648	288	0.109656	0.08722	0.208668	1.25724	log(HR)
rs3780181	9	2640759	2640759	A	G	Breast Cancer Survival	females	additive	Morra et al.	0.0675	91686	7531	-0.0571941	0.0349378	0.101625	1.63702	log(HR)
rs3780181	9	2640759	2640759	A	G	Breast Cancer Survival	females	additive	FinnGen	0.05	4648	288	0.00207738	0.185689	0.991074	0.0111874	log(HR)
rs10962641	9	16849604	16849606	G	A	Breast Cancer Survival	females	additive	Morra et al.	0.3375	91686	7531	-0.00495537	0.0173013	0.774559	0.286417	log(HR)
rs10962641	9	16849604	16849606	G	A	Breast Cancer Survival	females	additive	FinnGen	0.35	4648	288	0.00213591	0.0872248	0.980464	0.0244874	log(HR)
rs12551960	9	19267440	19267442	C	T	Breast Cancer Survival	females	additive	Morra et al.	0.088	91686	7531	-0.0273085	0.0309188	0.37711	0.883233	log(HR)
rs12551960	9	19267440	19267442	C	T	Breast Cancer Survival	females	additive	FinnGen	0.06	4648	288	0.219105	0.196057	0.263757	1.11755	log(HR)
rs34150222	9	19313913	19313915	A	G	Breast Cancer Survival	females	additive	Morra et al.	0.0895	91686	7531	-0.0326562	0.0300733	0.277529	1.08589	log(HR)
rs34150222	9	19313913	19313915	A	G	Breast Cancer Survival	females	additive	FinnGen	0.06	4648	288	0.221948	0.196083	0.257673	1.13191	log(HR)
rs10757272	9	22088260	22088261	C	T	Breast Cancer Survival	females	additive	Morra et al.	0.4775	91686	7531	0.00716521	0.0163169	0.660569	0.439127	log(HR)
rs10757272	9	22088260	22088261	C	T	Breast Cancer Survival	females	additive	FinnGen	0.41	4648	288	0.0421954	0.0850622	0.619857	0.496053	log(HR)
rs10781295	9	78210326	75595410	T	C	Breast Cancer Survival	females	additive	Morra et al.	0.344	91686	7531	-0.0165424	0.0226698	0.465567	0.72971	log(HR)
rs10781295	9	78210326	75595410	T	C	Breast Cancer Survival	females	additive	FinnGen	0.47	4648	288	0.0527816	0.0828016	0.523835	0.637446	log(HR)
rs7864568	9	78212428	75597512	G	A	Breast Cancer Survival	females	additive	Morra et al.	0.314	91686	7531	-0.00943209	0.0233314	0.686017	0.404267	log(HR)
rs7864568	9	78212428	75597512	G	A	Breast Cancer Survival	females	additive	FinnGen	0.44	4648	288	0.0270449	0.0831066	0.74486	0.325424	log(HR)
rs1571791	9	78729213	76114297	C	T	Breast Cancer Survival	females	additive	Morra et al.	0.392	91686	7531	0.0205229	0.0167077	0.219315	1.22835	log(HR)
rs1571791	9	78729213	76114297	C	T	Breast Cancer Survival	females	additive	FinnGen	0.35	4648	288	-0.0374492	0.0861205	0.663674	0.434846	log(HR)
rs9410207	9	91404799	88789884	T	C	Breast Cancer Survival	females	additive	Morra et al.	0.0615	91686	7531	-0.0302349	0.0358858	0.399491	0.842531	log(HR)
rs9410207	9	91404799	88789884	T	C	Breast Cancer Survival	females	additive	FinnGen	0.03	4648	288	0.328781	0.272202	0.227102	1.20786	log(HR)
rs2740488	9	107661742	104899461	A	C	Breast Cancer Survival	females	additive	Morra et al.	0.2605	91686	7531	0.00956591	0.0186721	0.608433	0.512311	log(HR)
rs2740488	9	107661742	104899461	A	C	Breast Cancer Survival	females	additive	FinnGen	0.2	4648	288	-0.0699093	0.101698	0.491818	0.68742	log(HR)
rs13289095	9	131466489	128704210	G	T	Breast Cancer Survival	females	additive	Morra et al.	0.141	91686	7531	0.0405335	0.0251884	0.10757	1.60921	log(HR)
rs13289095	9	131466489	128704210	G	T	Breast Cancer Survival	females	additive	FinnGen	0.11	4648	288	0.175015	0.142534	0.219491	1.22788	log(HR)
rs635634	9	136155000	133279427	C	T	Breast Cancer Survival	females	additive	Morra et al.	0.202	91686	7531	-0.0177052	0.0205902	0.389854	0.859883	log(HR)
rs635634	9	136155000	133279427	C	T	Breast Cancer Survival	females	additive	FinnGen	0.2	4648	288	-0.11135	0.101777	0.273929	1.09406	log(HR)
rs13301660	9	139340802	136446350	C	T	Breast Cancer Survival	females	additive	Morra et al.	0.275	91686	7531	-0.0239062	0.0183254	0.192051	1.30454	log(HR)
rs13301660	9	139340802	136446350	C	T	Breast Cancer Survival	females	additive	FinnGen	0.25	4648	288	-0.061524	0.0926103	0.506478	0.664332	log(HR)
rs7903259	10	17259642	17217643	C	G	Breast Cancer Survival	females	additive	Morra et al.	0.432	91686	7531	-0.0395243	0.0168836	0.0192324	2.341	log(HR)
rs7903259	10	17259642	17217643	C	G	Breast Cancer Survival	females	additive	FinnGen	0.42	4648	288	-0.0394772	0.0840683	0.638652	0.469584	log(HR)
rs10761750	10	65128619	63368859	G	A	Breast Cancer Survival	females	additive	Morra et al.	0.487	91686	7531	-0.00978519	0.0163087	0.548507	0.599999	log(HR)
rs10761750	10	65128619	63368859	G	A	Breast Cancer Survival	females	additive	FinnGen	0.47	4648	288	-0.00825437	0.0834312	0.921189	0.0989362	log(HR)
rs17476364	10	71094504	69334748	T	C	Breast Cancer Survival	females	additive	Morra et al.	0.0995	91686	7531	0.032173	0.0275256	0.242468	1.16884	log(HR)
rs17476364	10	71094504	69334748	T	C	Breast Cancer Survival	females	additive	FinnGen	0.06	4648	288	0.30947	0.204508	0.130219	1.51324	log(HR)
rs2068888	10	94839642	93079885	G	A	Breast Cancer Survival	females	additive	Morra et al.	0.451	91686	7531	-0.0144921	0.0163668	0.375909	0.885459	log(HR)
rs2068888	10	94839642	93079885	G	A	Breast Cancer Survival	females	additive	FinnGen	0.47	4648	288	0.00507729	0.0817444	0.950474	0.0621118	log(HR)
rs10883447	10	101903906	100144149	T	G	Breast Cancer Survival	females	additive	Morra et al.	0.403	91686	7531	-0.0142081	0.016855	0.399249	0.842963	log(HR)
rs10883447	10	101903906	100144149	T	G	Breast Cancer Survival	females	additive	FinnGen	0.34	4648	288	0.0863984	0.0884692	0.328771	0.976593	log(HR)
rs1129555	10	113910721	112150963	G	A	Breast Cancer Survival	females	additive	Morra et al.	0.289	91686	7531	0.0242573	0.0179183	0.175808	1.35378	log(HR)
rs1129555	10	113910721	112150963	G	A	Breast Cancer Survival	females	additive	FinnGen	0.32	4648	288	0.0221456	0.0898872	0.805395	0.246371	log(HR)
rs2792751	10	113940329	112180571	C	T	Breast Cancer Survival	females	additive	Morra et al.	0.2875	91686	7531	0.0262701	0.0181127	0.146955	1.45037	log(HR)
rs2792751	10	113940329	112180571	C	T	Breast Cancer Survival	females	additive	FinnGen	0.32	4648	288	0.0211884	0.0897867	0.813443	0.235986	log(HR)
rs7079542	10	115794898	114035139	A	G	Breast Cancer Survival	females	additive	Morra et al.	0.1135	91686	7531	-0.0106035	0.0278842	0.703746	0.380269	log(HR)
rs7079542	10	115794898	114035139	A	G	Breast Cancer Survival	females	additive	FinnGen	0.09	4648	288	0.102872	0.151924	0.498324	0.677129	log(HR)
rs2301179	10	118404620	116645109	G	A	Breast Cancer Survival	females	additive	Morra et al.	0.4925	91686	7531	0.00777994	0.0170301	0.64779	0.456834	log(HR)
rs2301179	10	118404620	116645109	G	A	Breast Cancer Survival	females	additive	FinnGen	0.39	4648	288	0.0734683	0.0857505	0.391573	0.856768	log(HR)
rs10794579	10	124686656	122927140	C	T	Breast Cancer Survival	females	additive	Morra et al.	0.4225	91686	7531	-0.0164155	0.0165106	0.320106	0.99424	log(HR)
rs10794579	10	124686656	122927140	C	T	Breast Cancer Survival	females	additive	FinnGen	0.38	4648	288	0.0660016	0.0869485	0.447799	0.759089	log(HR)
rs7904973	10	124693587	122934071	T	G	Breast Cancer Survival	females	additive	Morra et al.	0.4225	91686	7531	-0.0158426	0.0164977	0.336909	0.96029	log(HR)
rs7904973	10	124693587	122934071	T	G	Breast Cancer Survival	females	additive	FinnGen	0.38	4648	288	0.0660016	0.0869485	0.447799	0.759089	log(HR)
rs3824949	11	5701409	5680179	C	G	Breast Cancer Survival	females	additive	Morra et al.	0.4475	91686	7531	0.0129328	0.0165457	0.434424	0.781644	log(HR)
rs3824949	11	5701409	5680179	C	G	Breast Cancer Survival	females	additive	FinnGen	0.48	4648	288	0.134956	0.0844349	0.109968	1.59834	log(HR)
rs4237722	11	18639363	18617816	C	T	Breast Cancer Survival	females	additive	Morra et al.	0.2575	91686	7531	-0.0186746	0.0202297	0.355943	0.923124	log(HR)
rs4237722	11	18639363	18617816	C	T	Breast Cancer Survival	females	additive	FinnGen	0.37	4648	288	-0.0409765	0.0857509	0.632753	0.477855	log(HR)
rs531603	11	32111418	32089872	A	G	Breast Cancer Survival	females	additive	Morra et al.	0.1505	91686	7531	0.0380875	0.0232274	0.101055	1.63976	log(HR)
rs531603	11	32111418	32089872	A	G	Breast Cancer Survival	females	additive	FinnGen	0.17	4648	288	0.162398	0.118383	0.170126	1.3718	log(HR)
rs174537	11	61552680	61785208	G	T	Breast Cancer Survival	females	additive	Morra et al.	0.3255	91686	7531	-0.0115336	0.0174351	0.50828	0.661518	log(HR)
rs174537	11	61552680	61785208	G	T	Breast Cancer Survival	females	additive	FinnGen	0.41	4648	288	0.0997552	0.0869411	0.251222	1.14739	log(HR)
rs174564	11	61588305	61820833	A	G	Breast Cancer Survival	females	additive	Morra et al.	0.3305	91686	7531	-0.0165685	0.0173796	0.340422	0.953333	log(HR)
rs174564	11	61588305	61820833	A	G	Breast Cancer Survival	females	additive	FinnGen	0.41	4648	288	0.0909399	0.0867516	0.29451	1.04828	log(HR)
rs77631946	11	63688374	63920902	C	A	Breast Cancer Survival	females	additive	Morra et al.	0.095	91686	7531	-0.0103188	0.0394164	0.793483	0.26179	log(HR)
rs77631946	11	63688374	63920902	C	A	Breast Cancer Survival	females	additive	FinnGen	0.11	4648	288	0.0280658	0.135633	0.836069	0.206924	log(HR)
rs642803	11	65560620	65793149	C	T	Breast Cancer Survival	females	additive	Morra et al.	0.454	91686	7531	-0.000201826	0.0163638	0.990159	0.0123337	log(HR)
rs642803	11	65560620	65793149	C	T	Breast Cancer Survival	females	additive	FinnGen	0.4	4648	288	-0.0211476	0.0853065	0.804211	0.247901	log(HR)
rs117777720	11	66196384	66428913	C	T	Breast Cancer Survival	females	additive	Morra et al.	0.237	91686	7531	0.0215524	0.0193311	0.26489	1.11491	log(HR)
rs117777720	11	66196384	66428913	C	T	Breast Cancer Survival	females	additive	FinnGen	0.38	4648	288	0.0259636	0.0867561	0.764733	0.299271	log(HR)
rs74933537	11	66274958	66507487	A	C	Breast Cancer Survival	females	additive	Morra et al.	0.2465	91686	7531	0.018682	0.0190065	0.325643	0.982927	log(HR)
rs74933537	11	66274958	66507487	A	C	Breast Cancer Survival	females	additive	FinnGen	0.37	4648	288	0.0591558	0.0869906	0.496489	0.680025	log(HR)
rs11226108	11	103870755	104000027	G	C	Breast Cancer Survival	females	additive	Morra et al.	0.186	91686	7531	0.0193635	0.0208669	0.353433	0.927951	log(HR)
rs11226108	11	103870755	104000027	G	C	Breast Cancer Survival	females	additive	FinnGen	0.18	4648	288	0.0165607	0.110566	0.880937	0.149781	log(HR)
rs964184	11	116648917	116778201	C	G	Breast Cancer Survival	females	additive	Morra et al.	0.138	91686	7531	-0.0223046	0.0238439	0.34956	0.935443	log(HR)
rs964184	11	116648917	116778201	C	G	Breast Cancer Survival	females	additive	FinnGen	0.14	4648	288	-0.147219	0.112115	0.189147	1.31311	log(HR)
rs4639966	11	118573519	118702810	T	C	Breast Cancer Survival	females	additive	Morra et al.	0.23	91686	7531	0.0152679	0.0201693	0.449057	0.756988	log(HR)
rs4639966	11	118573519	118702810	T	C	Breast Cancer Survival	females	additive	FinnGen	0.25	4648	288	0.0931833	0.0982097	0.342712	0.94882	log(HR)
rs3862606	11	121330087	121459378	A	G	Breast Cancer Survival	females	additive	Morra et al.	0.4435	91686	7531	-0.0018041	0.0171113	0.916032	0.105434	log(HR)
rs3862606	11	121330087	121459378	A	G	Breast Cancer Survival	females	additive	FinnGen	0.47	4648	288	-0.0475003	0.0845037	0.574042	0.562109	log(HR)
rs10790519	11	122535408	122664700	T	C	Breast Cancer Survival	females	additive	Morra et al.	0.3775	91686	7531	-0.00456433	0.0179198	0.798948	0.254709	log(HR)
rs10790519	11	122535408	122664700	T	C	Breast Cancer Survival	females	additive	FinnGen	0.4	4648	288	-0.0540284	0.084602	0.523071	0.638619	log(HR)
rs112771035	11	126225876	126355981	C	G	Breast Cancer Survival	females	additive	Morra et al.	0.0685	91686	7531	-0.0296659	0.0345674	0.390781	0.858203	log(HR)
rs112771035	11	126225876	126355981	C	G	Breast Cancer Survival	females	additive	FinnGen	0.08	4648	288	0.202727	0.163825	0.215916	1.23746	log(HR)
rs7928577	11	126227723	126357828	G	T	Breast Cancer Survival	females	additive	Morra et al.	0.072	91686	7531	-0.0295914	0.0335451	0.377703	0.882137	log(HR)
rs7928577	11	126227723	126357828	G	T	Breast Cancer Survival	females	additive	FinnGen	0.08	4648	288	0.206509	0.163729	0.207208	1.26128	log(HR)
rs34019521	12	618790	509624	G	C	Breast Cancer Survival	females	additive	Morra et al.	0.2605	91686	7531	-0.0178715	0.0203261	0.379271	0.879241	log(HR)
rs34019521	12	618790	509624	G	C	Breast Cancer Survival	females	additive	FinnGen	0.27	4648	288	-0.109881	0.0909105	0.226787	1.20868	log(HR)
rs35882350	12	623129	513963	A	G	Breast Cancer Survival	females	additive	Morra et al.	0.261	91686	7531	-0.0185086	0.0203826	0.363847	0.908058	log(HR)
rs35882350	12	623129	513963	A	G	Breast Cancer Survival	females	additive	FinnGen	0.27	4648	288	-0.115802	0.0908898	0.20263	1.27409	log(HR)
rs4883201	12	9082581	8929985	A	G	Breast Cancer Survival	females	additive	Morra et al.	0.101	91686	7531	-0.0468903	0.0277548	0.0911336	1.68945	log(HR)
rs4883201	12	9082581	8929985	A	G	Breast Cancer Survival	females	additive	FinnGen	0.12	4648	288	0.152808	0.139219	0.272374	1.09761	log(HR)
rs75667995	12	25409070	25256136	T	C	Breast Cancer Survival	females	additive	Morra et al.	0.069	91686	7531	0.031679	0.0340754	0.35254	0.929673	log(HR)
rs75667995	12	25409070	25256136	T	C	Breast Cancer Survival	females	additive	FinnGen	0.11	4648	288	0.105235	0.136575	0.440988	0.770525	log(HR)
rs2253736	12	40533337	40139535	A	C	Breast Cancer Survival	females	additive	Morra et al.	0.0825	91686	7531	0.0117128	0.0296815	0.693126	0.394617	log(HR)
rs2253736	12	40533337	40139535	A	C	Breast Cancer Survival	females	additive	FinnGen	0.06	4648	288	-0.0284101	0.162391	0.86112	0.174949	log(HR)
rs11175540	12	40586295	40192493	T	A	Breast Cancer Survival	females	additive	Morra et al.	0.066	91686	7531	0.0138475	0.0328572	0.67343	0.421446	log(HR)
rs11175540	12	40586295	40192493	T	A	Breast Cancer Survival	females	additive	FinnGen	0.04	4648	288	-0.0970236	0.196121	0.620802	0.494713	log(HR)
rs76919525	12	50541733	50147950	A	T	Breast Cancer Survival	females	additive	Morra et al.	0.357	91686	7531	-0.0214007	0.017486	0.221	1.22387	log(HR)
rs76919525	12	50541733	50147950	A	T	Breast Cancer Survival	females	additive	FinnGen	0.32	4648	288	-0.14029	0.091264	0.124246	1.53719	log(HR)
rs2250751	12	51106178	50712395	G	A	Breast Cancer Survival	females	additive	Morra et al.	0.359	91686	7531	-0.00922492	0.0170448	0.588359	0.541215	log(HR)
rs2250751	12	51106178	50712395	G	A	Breast Cancer Survival	females	additive	FinnGen	0.32	4648	288	0.127785	0.0917582	0.163734	1.39262	log(HR)
rs2731434	12	51109875	50716092	C	T	Breast Cancer Survival	females	additive	Morra et al.	0.359	91686	7531	-0.0101975	0.0170379	0.549495	0.598517	log(HR)
rs2731434	12	51109875	50716092	C	T	Breast Cancer Survival	females	additive	FinnGen	0.32	4648	288	0.127785	0.0917582	0.163734	1.39262	log(HR)
rs7300192	12	51794043	51400259	G	A	Breast Cancer Survival	females	additive	Morra et al.	0.372	91686	7531	0.00820441	0.0173191	0.6357	0.473719	log(HR)
rs7300192	12	51794043	51400259	G	A	Breast Cancer Survival	females	additive	FinnGen	0.33	4648	288	0.100922	0.0917266	0.271223	1.10025	log(HR)
rs74090765	12	53792914	53399130	T	G	Breast Cancer Survival	females	additive	Morra et al.	0.1725	91686	7531	-0.0118286	0.0224611	0.598456	0.526623	log(HR)
rs74090765	12	53792914	53399130	T	G	Breast Cancer Survival	females	additive	FinnGen	0.16	4648	288	-0.0493496	0.111719	0.658685	0.44173	log(HR)
rs10876451	12	53813424	53419640	A	C	Breast Cancer Survival	females	additive	Morra et al.	0.1725	91686	7531	-0.0100292	0.0223878	0.65417	0.447977	log(HR)
rs10876451	12	53813424	53419640	A	C	Breast Cancer Survival	females	additive	FinnGen	0.16	4648	288	-0.0453895	0.111919	0.685067	0.405558	log(HR)
rs11172134	12	57645789	57252006	T	A	Breast Cancer Survival	females	additive	Morra et al.	0.188	91686	7531	-0.0147129	0.0220711	0.505018	0.666615	log(HR)
rs11172134	12	57645789	57252006	T	A	Breast Cancer Survival	females	additive	FinnGen	0.21	4648	288	0.104313	0.106153	0.325774	0.982662	log(HR)
rs12313762	12	57692470	57298687	C	T	Breast Cancer Survival	females	additive	Morra et al.	0.2205	91686	7531	-0.0167087	0.0207062	0.4197	0.806942	log(HR)
rs12313762	12	57692470	57298687	C	T	Breast Cancer Survival	females	additive	FinnGen	0.24	4648	288	0.12067	0.102108	0.237291	1.18178	log(HR)
rs12306780	12	89921860	89528083	A	T	Breast Cancer Survival	females	additive	Morra et al.	0.344	91686	7531	-0.0125588	0.0224418	0.575742	0.559616	log(HR)
rs12306780	12	89921860	89528083	A	T	Breast Cancer Survival	females	additive	FinnGen	0.34	4648	288	0.0284525	0.0872036	0.744215	0.326277	log(HR)
rs4760388	12	92802078	92408302	C	T	Breast Cancer Survival	females	additive	Morra et al.	0.4595	91686	7531	0.0172329	0.0175386	0.32582	0.982568	log(HR)
rs4760388	12	92802078	92408302	C	T	Breast Cancer Survival	females	additive	FinnGen	0.39	4648	288	-0.116828	0.0851197	0.169902	1.37252	log(HR)
rs11837065	12	100859983	100466205	C	T	Breast Cancer Survival	females	additive	Morra et al.	0.3685	91686	7531	-0.00821799	0.0180919	0.649659	0.454236	log(HR)
rs11837065	12	100859983	100466205	C	T	Breast Cancer Survival	females	additive	FinnGen	0.42	4648	288	-0.00874531	0.08408	0.91716	0.104012	log(HR)
rs978458	12	102802239	102408461	C	T	Breast Cancer Survival	females	additive	Morra et al.	0.264	91686	7531	-0.00308332	0.0185165	0.86775	0.166517	log(HR)
rs978458	12	102802239	102408461	C	T	Breast Cancer Survival	females	additive	FinnGen	0.31	4648	288	-0.069758	0.0891857	0.434117	0.782165	log(HR)
rs4964751	12	109159291	108765515	G	A	Breast Cancer Survival	females	additive	Morra et al.	0.308	91686	7531	0.00716208	0.0175978	0.684018	0.406986	log(HR)
rs4964751	12	109159291	108765515	G	A	Breast Cancer Survival	females	additive	FinnGen	0.37	4648	288	0.00110279	0.0846695	0.989608	0.0130247	log(HR)
rs11114055	12	109169137	108775361	T	C	Breast Cancer Survival	females	additive	Morra et al.	0.317	91686	7531	0.00607687	0.0175625	0.729332	0.346015	log(HR)
rs11114055	12	109169137	108775361	T	C	Breast Cancer Survival	females	additive	FinnGen	0.38	4648	288	0.0170957	0.0844706	0.839615	0.202386	log(HR)
rs993965	12	111406373	110968569	T	A	Breast Cancer Survival	females	additive	Morra et al.	0.501	91686	7531	0.025906	0.0165286	0.117034	1.56735	log(HR)
rs993965	12	111406373	110968569	T	A	Breast Cancer Survival	females	additive	FinnGen	0.48	4648	288	0.0749833	0.0838238	0.371036	0.894535	log(HR)
rs55851737	12	111936838	111499034	T	C	Breast Cancer Survival	females	additive	Morra et al.	0.205	91686	7531	-0.0251508	0.020328	0.215995	1.23725	log(HR)
rs55851737	12	111936838	111499034	T	C	Breast Cancer Survival	females	additive	FinnGen	0.2	4648	288	0.0987005	0.105126	0.347794	0.938877	log(HR)
rs12423190	12	112909340	112471536	T	C	Breast Cancer Survival	females	additive	Morra et al.	0.0805	91686	7531	0.00687653	0.0298858	0.818019	0.230093	log(HR)
rs12423190	12	112909340	112471536	T	C	Breast Cancer Survival	females	additive	FinnGen	0.11	4648	288	0.149112	0.139966	0.286721	1.06534	log(HR)
rs1169288	12	121416650	120978847	A	C	Breast Cancer Survival	females	additive	Morra et al.	0.324	91686	7531	0.0120201	0.0176574	0.496036	0.68074	log(HR)
rs1169288	12	121416650	120978847	A	C	Breast Cancer Survival	females	additive	FinnGen	0.37	4648	288	-0.00466881	0.0864077	0.956909	0.0540324	log(HR)
rs2247139	12	122380274	121942368	G	A	Breast Cancer Survival	females	additive	Morra et al.	0.1375	91686	7531	-0.0133008	0.0245731	0.588318	0.541276	log(HR)
rs2247139	12	122380274	121942368	G	A	Breast Cancer Survival	females	additive	FinnGen	0.18	4648	288	-0.176273	0.103503	0.0885548	1.70307	log(HR)
rs28866344	12	123885484	123400937	G	A	Breast Cancer Survival	females	additive	Morra et al.	0.095	91686	7531	0.0181949	0.0296911	0.540004	0.612807	log(HR)
rs28866344	12	123885484	123400937	G	A	Breast Cancer Survival	females	additive	FinnGen	0.11	4648	288	0.185058	0.142325	0.193515	1.30025	log(HR)
rs12311848	12	124486851	124002304	A	G	Breast Cancer Survival	females	additive	Morra et al.	0.331	91686	7531	-0.00937934	0.0182578	0.607451	0.513716	log(HR)
rs12311848	12	124486851	124002304	A	G	Breast Cancer Survival	females	additive	FinnGen	0.3	4648	288	0.0785535	0.0918925	0.392639	0.854841	log(HR)
rs2451322	12	124545515	124060968	A	G	Breast Cancer Survival	females	additive	Morra et al.	0.4125	91686	7531	0.00202043	0.016801	0.90428	0.120257	log(HR)
rs2451322	12	124545515	124060968	A	G	Breast Cancer Survival	females	additive	FinnGen	0.4	4648	288	0.0977381	0.086718	0.259709	1.12708	log(HR)
rs75588192	12	133048600	132472014	G	A	Breast Cancer Survival	females	additive	Morra et al.	0.1485	91686	7531	0.0243178	0.023913	0.309188	1.01693	log(HR)
rs75588192	12	133048600	132472014	G	A	Breast Cancer Survival	females	additive	FinnGen	0.13	4648	288	-0.17593	0.114538	0.12454	1.53599	log(HR)
rs7327867	13	32968591	32394454	A	G	Breast Cancer Survival	females	additive	Morra et al.	0.484	91686	7531	-0.00300491	0.0163083	0.853812	0.184257	log(HR)
rs7327867	13	32968591	32394454	A	G	Breast Cancer Survival	females	additive	FinnGen	0.44	4648	288	0.0249304	0.0831693	0.764364	0.299755	log(HR)
rs7330899	13	95223400	94571146	G	A	Breast Cancer Survival	females	additive	Morra et al.	0.247	91686	7531	0.00763872	0.0248939	0.758957	0.306851	log(HR)
rs7330899	13	95223400	94571146	G	A	Breast Cancer Survival	females	additive	FinnGen	0.24	4648	288	0.00347492	0.097441	0.971552	0.0356618	log(HR)
rs4771674	13	111039070	110386723	G	A	Breast Cancer Survival	females	additive	Morra et al.	0.3835	91686	7531	-0.00570898	0.016848	0.734721	0.338853	log(HR)
rs4771674	13	111039070	110386723	G	A	Breast Cancer Survival	females	additive	FinnGen	0.42	4648	288	0.183806	0.0861877	0.0329556	2.13262	log(HR)
rs7140110	13	114544024	113841051	T	C	Breast Cancer Survival	females	additive	Morra et al.	0.313	91686	7531	-0.0250905	0.0232498	0.280513	1.07917	log(HR)
rs7140110	13	114544024	113841051	T	C	Breast Cancer Survival	females	additive	FinnGen	0.28	4648	288	-0.0443462	0.0933231	0.634652	0.47519	log(HR)
rs6573778	14	24872209	24403003	C	T	Breast Cancer Survival	females	additive	Morra et al.	0.476	91686	7531	0.0138658	0.0214313	0.517638	0.646991	log(HR)
rs6573778	14	24872209	24403003	C	T	Breast Cancer Survival	females	additive	FinnGen	0.38	4648	288	0.0686288	0.0861342	0.425587	0.796766	log(HR)
rs10141892	14	35184323	34715117	C	T	Breast Cancer Survival	females	additive	Morra et al.	0.4045	91686	7531	0.00852884	0.0167917	0.611509	0.507921	log(HR)
rs10141892	14	35184323	34715117	C	T	Breast Cancer Survival	females	additive	FinnGen	0.36	4648	288	-0.0717859	0.0870266	0.409444	0.824873	log(HR)
rs12879147	14	64227596	63760878	G	A	Breast Cancer Survival	females	additive	Morra et al.	0.1225	91686	7531	0.0142664	0.0246103	0.562122	0.579693	log(HR)
rs12879147	14	64227596	63760878	G	A	Breast Cancer Survival	females	additive	FinnGen	0.11	4648	288	0.00600378	0.132517	0.963864	0.0453057	log(HR)
rs12897637	14	64239351	63772633	T	C	Breast Cancer Survival	females	additive	Morra et al.	0.1605	91686	7531	0.00509739	0.0223541	0.819623	0.228029	log(HR)
rs12897637	14	64239351	63772633	T	C	Breast Cancer Survival	females	additive	FinnGen	0.13	4648	288	0.00838116	0.121225	0.94488	0.0691372	log(HR)
rs7157399	14	70846954	70380237	C	T	Breast Cancer Survival	females	additive	Morra et al.	0.142	91686	7531	-0.0248771	0.0235268	0.290333	1.05739	log(HR)
rs7157399	14	70846954	70380237	C	T	Breast Cancer Survival	females	additive	FinnGen	0.15	4648	288	0.0446151	0.117596	0.704395	0.379394	log(HR)
rs11158871	14	71091142	70624425	C	T	Breast Cancer Survival	females	additive	Morra et al.	0.3205	91686	7531	-0.0203685	0.0181492	0.261743	1.12228	log(HR)
rs11158871	14	71091142	70624425	C	T	Breast Cancer Survival	females	additive	FinnGen	0.25	4648	288	0.11963	0.0983894	0.224031	1.21588	log(HR)
rs17580	14	94847262	94380925	T	A	Breast Cancer Survival	females	additive	Morra et al.	0.05	91686	7531	0.0346794	0.0402282	0.388651	0.862067	log(HR)
rs17580	14	94847262	94380925	T	A	Breast Cancer Survival	females	additive	FinnGen	0.01	4648	288	-0.353255	0.412639	0.39195	0.856087	log(HR)
rs2413926	15	49336477	49044280	T	A	Breast Cancer Survival	females	additive	Morra et al.	0.371	91686	7531	-0.0153065	0.0174143	0.379422	0.878961	log(HR)
rs2413926	15	49336477	49044280	T	A	Breast Cancer Survival	females	additive	FinnGen	0.38	4648	288	0.0330784	0.0854929	0.69882	0.386913	log(HR)
rs11639111	15	49749735	49457538	C	T	Breast Cancer Survival	females	additive	Morra et al.	0.396	91686	7531	-0.0193001	0.016815	0.251054	1.14779	log(HR)
rs11639111	15	49749735	49457538	C	T	Breast Cancer Survival	females	additive	FinnGen	0.37	4648	288	-0.011595	0.0858865	0.892609	0.135004	log(HR)
rs72749499	15	57295579	57003381	A	G	Breast Cancer Survival	females	additive	Morra et al.	0.069	91686	7531	0.0156927	0.0347716	0.651767	0.451309	log(HR)
rs72749499	15	57295579	57003381	A	G	Breast Cancer Survival	females	additive	FinnGen	0.03	4648	288	0.0931822	0.246111	0.704971	0.378619	log(HR)
rs588136	15	58730498	58438299	T	C	Breast Cancer Survival	females	additive	Morra et al.	0.2155	91686	7531	0.0107278	0.0202097	0.595541	0.530824	log(HR)
rs588136	15	58730498	58438299	T	C	Breast Cancer Survival	females	additive	FinnGen	0.23	4648	288	-0.123289	0.0978038	0.207461	1.26058	log(HR)
rs11636087	15	63788267	63496068	T	C	Breast Cancer Survival	females	additive	Morra et al.	0.298	91686	7531	0.00683453	0.0185696	0.712836	0.368049	log(HR)
rs11636087	15	63788267	63496068	T	C	Breast Cancer Survival	females	additive	FinnGen	0.32	4648	288	0.0159611	0.0888382	0.857416	0.179665	log(HR)
rs2290572	15	75130573	74838232	G	A	Breast Cancer Survival	females	additive	Morra et al.	0.409	91686	7531	-0.0267888	0.0167582	0.109921	1.59855	log(HR)
rs2290572	15	75130573	74838232	G	A	Breast Cancer Survival	females	additive	FinnGen	0.45	4648	288	-0.081168	0.0841888	0.334986	0.964119	log(HR)
rs57900082	16	11679101	11585245	A	G	Breast Cancer Survival	females	additive	Morra et al.	0.184	91686	7531	-0.00442353	0.0279173	0.874102	0.158451	log(HR)
rs57900082	16	11679101	11585245	A	G	Breast Cancer Survival	females	additive	FinnGen	0.18	4648	288	-0.096893	0.105665	0.359151	0.916984	log(HR)
rs1870293	16	30970941	30959620	C	T	Breast Cancer Survival	females	additive	Morra et al.	0.363	91686	7531	0.000258227	0.0171348	0.987976	0.0150704	log(HR)
rs1870293	16	30970941	30959620	C	T	Breast Cancer Survival	females	additive	FinnGen	0.35	4648	288	0.111278	0.0881628	0.206881	1.26219	log(HR)
rs2199036	16	31006972	30995651	C	T	Breast Cancer Survival	females	additive	Morra et al.	0.371	91686	7531	0.000880903	0.017201	0.959156	0.0512123	log(HR)
rs2199036	16	31006972	30995651	C	T	Breast Cancer Survival	females	additive	FinnGen	0.38	4648	288	0.0367521	0.086167	0.669727	0.426522	log(HR)
rs247617	16	56990716	56956804	C	A	Breast Cancer Survival	females	additive	Morra et al.	0.3215	91686	7531	-0.000413847	0.0175389	0.981175	0.023596	log(HR)
rs247617	16	56990716	56956804	C	A	Breast Cancer Survival	females	additive	FinnGen	0.28	4648	288	-0.0449447	0.0928479	0.628338	0.484068	log(HR)
rs183130	16	56991363	56957451	C	T	Breast Cancer Survival	females	additive	Morra et al.	0.3195	91686	7531	0.00016697	0.0175186	0.992395	0.00953103	log(HR)
rs183130	16	56991363	56957451	C	T	Breast Cancer Survival	females	additive	FinnGen	0.28	4648	288	-0.0532168	0.0927966	0.566321	0.573478	log(HR)
rs79206176	16	70791349	70757446	C	A	Breast Cancer Survival	females	additive	Morra et al.	0.05	91686	7531	0.0209256	0.0578845	0.717721	0.361506	log(HR)
rs79206176	16	70791349	70757446	C	A	Breast Cancer Survival	females	additive	FinnGen	0.14	4648	288	-0.0982282	0.115804	0.396313	0.848225	log(HR)
rs2434885	16	71583859	71549956	C	T	Breast Cancer Survival	females	additive	Morra et al.	0.209	91686	7531	-0.016547	0.0205734	0.421228	0.804293	log(HR)
rs2434885	16	71583859	71549956	C	T	Breast Cancer Survival	females	additive	FinnGen	0.17	4648	288	-0.0703183	0.107859	0.514434	0.651949	log(HR)
rs34042070	16	72101525	72067626	C	G	Breast Cancer Survival	females	additive	Morra et al.	0.2	91686	7531	0.00762564	0.0203417	0.707751	0.374877	log(HR)
rs34042070	16	72101525	72067626	C	G	Breast Cancer Survival	females	additive	FinnGen	0.19	4648	288	0.0802722	0.107819	0.456569	0.744508	log(HR)
rs35449889	16	72624210	72590311	G	T	Breast Cancer Survival	females	additive	Morra et al.	0.0695	91686	7531	0.00510228	0.0324236	0.874958	0.157363	log(HR)
rs35449889	16	72624210	72590311	G	T	Breast Cancer Survival	females	additive	FinnGen	0.04	4648	288	-0.0397277	0.200562	0.842981	0.198082	log(HR)
rs4782568	16	83980529	83946924	C	G	Breast Cancer Survival	females	additive	Morra et al.	0.455	91686	7531	0.000817194	0.024106	0.972957	0.0339	log(HR)
rs4782568	16	83980529	83946924	C	G	Breast Cancer Survival	females	additive	FinnGen	0.56	4648	288	-0.0693274	0.0846806	0.412962	0.818692	log(HR)
rs74035509	16	88567333	88500925	C	T	Breast Cancer Survival	females	additive	Morra et al.	0.081	91686	7531	0.00431359	0.0451006	0.923803	0.0956438	log(HR)
rs74035509	16	88567333	88500925	C	T	Breast Cancer Survival	females	additive	FinnGen	0.05	4648	288	-0.192351	0.178733	0.281843	1.07619	log(HR)
rs34460487	17	4685228	4781933	G	A	Breast Cancer Survival	females	additive	Morra et al.	0.349	91686	7531	0.0237119	0.0181462	0.191309	1.30672	log(HR)
rs34460487	17	4685228	4781933	G	A	Breast Cancer Survival	females	additive	FinnGen	0.28	4648	288	-0.0515746	0.0919692	0.574947	0.560781	log(HR)
rs55714927	17	7080316	7176997	C	T	Breast Cancer Survival	females	additive	Morra et al.	0.1895	91686	7531	-0.028374	0.0218301	0.193682	1.29976	log(HR)
rs55714927	17	7080316	7176997	C	T	Breast Cancer Survival	females	additive	FinnGen	0.26	4648	288	-0.00483545	0.093515	0.958762	0.0517077	log(HR)
rs2270445	17	8219478	8316160	A	G	Breast Cancer Survival	females	additive	Morra et al.	0.4855	91686	7531	0.00331111	0.0171242	0.846678	0.193359	log(HR)
rs2270445	17	8219478	8316160	A	G	Breast Cancer Survival	females	additive	FinnGen	0.48	4648	288	0.0573206	0.0840203	0.495098	0.682223	log(HR)
rs28811342	17	18125845	18222531	T	C	Breast Cancer Survival	females	additive	Morra et al.	0.203	91686	7531	-0.00167601	0.0202745	0.934117	0.0826659	log(HR)
rs28811342	17	18125845	18222531	T	C	Breast Cancer Survival	females	additive	FinnGen	0.14	4648	288	-0.114175	0.112059	0.308257	1.01889	log(HR)
rs704	17	26694861	28367840	G	A	Breast Cancer Survival	females	additive	Morra et al.	0.472	91686	7531	-0.00798521	0.0166913	0.632361	0.478407	log(HR)
rs704	17	26694861	28367840	G	A	Breast Cancer Survival	females	additive	FinnGen	0.42	4648	288	-0.0968075	0.0830674	0.243853	1.16541	log(HR)
rs57529153	17	27011560	28684542	T	A	Breast Cancer Survival	females	additive	Morra et al.	0.0875	91686	7531	-0.0133101	0.0286785	0.642566	0.464114	log(HR)
rs57529153	17	27011560	28684542	T	A	Breast Cancer Survival	females	additive	FinnGen	0.08	4648	288	0.146227	0.160298	0.361654	0.912218	log(HR)
rs56336338	17	27645258	29318240	G	A	Breast Cancer Survival	females	additive	Morra et al.	0.1345	91686	7531	0.0063989	0.0254847	0.801746	0.251088	log(HR)
rs56336338	17	27645258	29318240	G	A	Breast Cancer Survival	females	additive	FinnGen	0.14	4648	288	0.179051	0.124719	0.151107	1.43563	log(HR)
rs12945708	17	29398008	31070990	C	T	Breast Cancer Survival	females	additive	Morra et al.	0.2955	91686	7531	0.033077	0.0182563	0.0700146	1.81182	log(HR)
rs12945708	17	29398008	31070990	C	T	Breast Cancer Survival	females	additive	FinnGen	0.34	4648	288	0.160029	0.0900978	0.0757057	1.77616	log(HR)
rs4494610	17	29429555	31102537	G	A	Breast Cancer Survival	females	additive	Morra et al.	0.302	91686	7531	0.0322656	0.0179462	0.0721915	1.79791	log(HR)
rs4494610	17	29429555	31102537	G	A	Breast Cancer Survival	females	additive	FinnGen	0.35	4648	288	0.160415	0.0896535	0.0735696	1.78928	log(HR)
rs12603290	17	45650196	47572830	C	T	Breast Cancer Survival	females	additive	Morra et al.	0.472	91686	7531	-0.00694004	0.0164368	0.672861	0.422225	log(HR)
rs12603290	17	45650196	47572830	C	T	Breast Cancer Survival	females	additive	FinnGen	0.47	4648	288	-0.0644711	0.0830635	0.437651	0.776166	log(HR)
rs8072100	17	45674687	47597321	T	A	Breast Cancer Survival	females	additive	Morra et al.	0.472	91686	7531	-0.00806746	0.0164359	0.623538	0.490843	log(HR)
rs8072100	17	45674687	47597321	T	A	Breast Cancer Survival	females	additive	FinnGen	0.47	4648	288	-0.0663486	0.0831364	0.42483	0.798069	log(HR)
rs7225635	17	46645325	48567963	A	G	Breast Cancer Survival	females	additive	Morra et al.	0.3475	91686	7531	0.0103218	0.0170992	0.546083	0.60364	log(HR)
rs7225635	17	46645325	48567963	A	G	Breast Cancer Survival	females	additive	FinnGen	0.34	4648	288	-0.066409	0.0885655	0.453358	0.749829	log(HR)
rs2288278	17	46661292	48583930	A	G	Breast Cancer Survival	females	additive	Morra et al.	0.348	91686	7531	0.0138166	0.0170789	0.418522	0.808988	log(HR)
rs2288278	17	46661292	48583930	A	G	Breast Cancer Survival	females	additive	FinnGen	0.35	4648	288	-0.0954257	0.0869951	0.272681	1.09691	log(HR)
rs9332408	17	65108987	67112871	T	C	Breast Cancer Survival	females	additive	Morra et al.	0.4675	91686	7531	-0.00879632	0.016372	0.591077	0.537277	log(HR)
rs9332408	17	65108987	67112871	T	C	Breast Cancer Survival	females	additive	FinnGen	0.54	4648	288	0.120363	0.0833531	0.148735	1.44401	log(HR)
rs78186330	17	66004715	68008599	G	A	Breast Cancer Survival	females	additive	Morra et al.	0.211	91686	7531	0.0338057	0.0206325	0.101324	1.63847	log(HR)
rs78186330	17	66004715	68008599	G	A	Breast Cancer Survival	females	additive	FinnGen	0.24	4648	288	-0.0736371	0.0948423	0.437503	0.776417	log(HR)
rs75910690	17	67668868	69672727	C	T	Breast Cancer Survival	females	additive	Morra et al.	0.027	91686	7531	-0.0417185	0.0532752	0.433583	0.783075	log(HR)
rs75910690	17	67668868	69672727	C	T	Breast Cancer Survival	females	additive	FinnGen	0.02	4648	288	-0.0599836	0.321897	0.852175	0.186344	log(HR)
rs7209235	17	73759552	75763471	A	G	Breast Cancer Survival	females	additive	Morra et al.	0.299	91686	7531	-0.0269611	0.0237238	0.255764	1.13646	log(HR)
rs7209235	17	73759552	75763471	A	G	Breast Cancer Survival	females	additive	FinnGen	0.23	4648	288	0.204173	0.104099	0.0498387	1.96135	log(HR)
rs11657987	17	76387363	78391282	G	T	Breast Cancer Survival	females	additive	Morra et al.	0.5005	91686	7531	-0.0183264	0.017006	0.281195	1.07764	log(HR)
rs11657987	17	76387363	78391282	G	T	Breast Cancer Survival	females	additive	FinnGen	0.55	4648	288	0.00049338	0.0823354	0.995219	0.00599231	log(HR)
rs2840354	18	9545961	9545963	C	T	Breast Cancer Survival	females	additive	Morra et al.	0.177	91686	7531	-0.0269282	0.0227694	0.236948	1.18265	log(HR)
rs2840354	18	9545961	9545963	C	T	Breast Cancer Survival	females	additive	FinnGen	0.13	4648	288	0.0286475	0.125765	0.819813	0.227786	log(HR)
rs80204526	18	47066144	49539774	C	A	Breast Cancer Survival	females	additive	Morra et al.	0.011	91686	7531	-0.127169	0.088169	0.149208	1.44233	log(HR)
rs80204526	18	47066144	49539774	C	A	Breast Cancer Survival	females	additive	FinnGen	0.01	4648	288	-0.280871	0.503529	0.576977	0.557806	log(HR)
rs77960347	18	47109955	49583585	A	G	Breast Cancer Survival	females	additive	Morra et al.	0.0125	91686	7531	-0.0619322	0.0783216	0.429095	0.790741	log(HR)
rs77960347	18	47109955	49583585	A	G	Breast Cancer Survival	females	additive	FinnGen	0.01	4648	288	-0.175964	0.44205	0.690584	0.398063	log(HR)
rs4807570	19	1123652	1123653	G	A	Breast Cancer Survival	females	additive	Morra et al.	0.226	91686	7531	0.0181166	0.0200338	0.365836	0.904301	log(HR)
rs4807570	19	1123652	1123653	G	A	Breast Cancer Survival	females	additive	FinnGen	0.23	4648	288	0.0673517	0.0989531	0.496098	0.680643	log(HR)
rs1736177	19	2791624	2791626	C	T	Breast Cancer Survival	females	additive	Morra et al.	0.312	91686	7531	0.0202362	0.0233125	0.385371	0.868042	log(HR)
rs1736177	19	2791624	2791626	C	T	Breast Cancer Survival	females	additive	FinnGen	0.37	4648	288	0.00552637	0.0852327	0.948302	0.0648386	log(HR)
rs34054295	19	4478062	4478065	G	A	Breast Cancer Survival	females	additive	Morra et al.	0.389	91686	7531	-0.000409551	0.0220958	0.985212	0.0185352	log(HR)
rs34054295	19	4478062	4478065	G	A	Breast Cancer Survival	females	additive	FinnGen	0.42	4648	288	0.010338	0.0827271	0.900551	0.124965	log(HR)
rs571497	19	7827830	7762944	G	A	Breast Cancer Survival	females	additive	Morra et al.	0.15	91686	7531	-0.00749596	0.0241385	0.75615	0.31054	log(HR)
rs571497	19	7827830	7762944	G	A	Breast Cancer Survival	females	additive	FinnGen	0.12	4648	288	0.173484	0.135584	0.200711	1.27953	log(HR)
rs11542916	19	10694720	10584044	G	A	Breast Cancer Survival	females	additive	Morra et al.	0.0615	91686	7531	0.0429083	0.0361011	0.234612	1.18856	log(HR)
rs11542916	19	10694720	10584044	G	A	Breast Cancer Survival	females	additive	FinnGen	0.06	4648	288	-0.0120931	0.177251	0.945606	0.0682259	log(HR)
rs73015024	19	11197598	11086922	G	T	Breast Cancer Survival	females	additive	Morra et al.	0.1125	91686	7531	-0.0311923	0.0270988	0.249708	1.15106	log(HR)
rs73015024	19	11197598	11086922	G	T	Breast Cancer Survival	females	additive	FinnGen	0.1	4648	288	-0.0259735	0.139301	0.852088	0.186455	log(HR)
rs660247	19	15796507	15685697	G	A	Breast Cancer Survival	females	additive	Morra et al.	0.466	91686	7531	0.0255333	0.0171207	0.135864	1.49137	log(HR)
rs660247	19	15796507	15685697	G	A	Breast Cancer Survival	females	additive	FinnGen	0.41	4648	288	-0.00725216	0.0848055	0.931852	0.0855152	log(HR)
rs4808766	19	18335715	18224905	G	C	Breast Cancer Survival	females	additive	Morra et al.	0.2635	91686	7531	-0.0340124	0.0186172	0.0677094	1.82694	log(HR)
rs4808766	19	18335715	18224905	G	C	Breast Cancer Survival	females	additive	FinnGen	0.25	4648	288	-0.093339	0.0944075	0.322819	0.988682	log(HR)
rs58542926	19	19379549	19268740	C	T	Breast Cancer Survival	females	additive	Morra et al.	0.077	91686	7531	0.0214752	0.0308689	0.486623	0.69569	log(HR)
rs58542926	19	19379549	19268740	C	T	Breast Cancer Survival	females	additive	FinnGen	0.06	4648	288	0.0554788	0.169629	0.743623	0.327059	log(HR)
rs8107974	19	19388500	19277691	A	T	Breast Cancer Survival	females	additive	Morra et al.	0.078	91686	7531	0.0128096	0.0304889	0.674383	0.420141	log(HR)
rs8107974	19	19388500	19277691	A	T	Breast Cancer Survival	females	additive	FinnGen	0.06	4648	288	0.0625189	0.169709	0.712583	0.36839	log(HR)
rs75916629	19	20213781	20102972	A	G	Breast Cancer Survival	females	additive	Morra et al.	0.028	91686	7531	0.0947029	0.0697017	0.174245	1.35869	log(HR)
rs75916629	19	20213781	20102972	A	G	Breast Cancer Survival	females	additive	FinnGen	0.03	4648	288	0.0953054	0.260155	0.714111	0.36634	log(HR)
rs187551406	19	20737538	20554732	C	T	Breast Cancer Survival	females	additive	Morra et al.	0.0245	91686	7531	0.117516	0.0578805	0.0423236	2.03032	log(HR)
rs187551406	19	20737538	20554732	C	T	Breast Cancer Survival	females	additive	FinnGen	0.02	4648	288	0.268541	0.353358	0.447274	0.759968	log(HR)
rs147791730	19	33864260	33373354	G	A	Breast Cancer Survival	females	additive	Morra et al.	0.0285	91686	7531	0.0372193	0.0485211	0.443038	0.767073	log(HR)
rs147791730	19	33864260	33373354	G	A	Breast Cancer Survival	females	additive	FinnGen	0.04	4648	288	-0.119307	0.20965	0.569302	0.569079	log(HR)
rs2316205	19	41346768	40840863	T	C	Breast Cancer Survival	females	additive	Morra et al.	0.494	91686	7531	-0.00860619	0.0217192	0.691922	0.396248	log(HR)
rs2316205	19	41346768	40840863	T	C	Breast Cancer Survival	females	additive	FinnGen	0.55	4648	288	-0.05879	0.0831599	0.479596	0.706952	log(HR)
rs76989105	19	44388711	43884559	G	C	Breast Cancer Survival	females	additive	Morra et al.	0.012	91686	7531	-0.0912379	0.0835893	0.275052	1.0915	log(HR)
rs76989105	19	44388711	43884559	G	C	Breast Cancer Survival	females	additive	FinnGen	0.01	4648	288	0.0725763	0.381116	0.848971	0.190431	log(HR)
rs62116778	19	44894070	44389907	G	T	Breast Cancer Survival	females	additive	Morra et al.	0.0345	91686	7531	-0.0601389	0.0487952	0.217771	1.23248	log(HR)
rs62116778	19	44894070	44389907	G	T	Breast Cancer Survival	females	additive	FinnGen	0.03	4648	288	0.116709	0.262026	0.656023	0.445411	log(HR)
rs7412	19	45412079	44908822	C	T	Breast Cancer Survival	females	additive	Morra et al.	0.082	91686	7531	0.00535338	0.0300488	0.8586	0.178156	log(HR)
rs7412	19	45412079	44908822	C	T	Breast Cancer Survival	females	additive	FinnGen	0.05	4648	288	-0.32465	0.163766	0.0474338	1.98241	log(HR)
rs7255743	19	46018119	45514861	G	A	Breast Cancer Survival	females	additive	Morra et al.	0.0205	91686	7531	-0.0653861	0.0624295	0.294934	1.04736	log(HR)
rs7255743	19	46018119	45514861	G	A	Breast Cancer Survival	females	additive	FinnGen	0.03	4648	288	-0.131962	0.235234	0.574809	0.560984	log(HR)
rs3764613	19	46896217	46392960	G	A	Breast Cancer Survival	females	additive	Morra et al.	0.443	91686	7531	0.0257651	0.021607	0.233088	1.19244	log(HR)
rs3764613	19	46896217	46392960	G	A	Breast Cancer Survival	females	additive	FinnGen	0.55	4648	288	0.135055	0.0824866	0.101569	1.63729	log(HR)
rs281377	19	49206603	48703346	C	T	Breast Cancer Survival	females	additive	Morra et al.	0.465	91686	7531	0.00308903	0.0168233	0.854314	0.183617	log(HR)
rs281377	19	49206603	48703346	C	T	Breast Cancer Survival	females	additive	FinnGen	0.5	4648	288	0.0855257	0.0818043	0.295796	1.04549	log(HR)
rs10406304	19	57010947	56499578	G	T	Breast Cancer Survival	females	additive	Morra et al.	0.281	91686	7531	0.0268311	0.0185168	0.147333	1.44902	log(HR)
rs10406304	19	57010947	56499578	G	T	Breast Cancer Survival	females	additive	FinnGen	0.35	4648	288	0.0439408	0.0866634	0.612135	0.507029	log(HR)
rs35081008	19	58662235	58150868	C	T	Breast Cancer Survival	females	additive	Morra et al.	0.16	91686	7531	0.00236885	0.0295353	0.936075	0.0802041	log(HR)
rs35081008	19	58662235	58150868	C	T	Breast Cancer Survival	females	additive	FinnGen	0.13	4648	288	0.105144	0.126294	0.405108	0.832534	log(HR)
rs73075609	20	5580789	5600143	C	T	Breast Cancer Survival	females	additive	Morra et al.	0.02	91686	7531	0.0349024	0.0633495	0.581668	0.55095	log(HR)
rs73075609	20	5580789	5600143	C	T	Breast Cancer Survival	females	additive	FinnGen	0.01	4648	288	-0.401349	0.358609	0.263062	1.11918	log(HR)
rs438568	20	12958687	12978039	G	A	Breast Cancer Survival	females	additive	Morra et al.	0.376	91686	7531	-0.0221815	0.0179952	0.217712	1.23263	log(HR)
rs438568	20	12958687	12978039	G	A	Breast Cancer Survival	females	additive	FinnGen	0.34	4648	288	-0.0069021	0.0877896	0.937334	0.0786209	log(HR)
rs2618566	20	17844684	17864040	T	G	Breast Cancer Survival	females	additive	Morra et al.	0.346	91686	7531	-0.000405686	0.0225786	0.985665	0.0179677	log(HR)
rs2618566	20	17844684	17864040	T	G	Breast Cancer Survival	females	additive	FinnGen	0.32	4648	288	-0.0181793	0.0877237	0.835828	0.207233	log(HR)
rs1044573	20	25206654	25226018	A	G	Breast Cancer Survival	females	additive	Morra et al.	0.488	91686	7531	-0.00382576	0.0163299	0.814768	0.23428	log(HR)
rs1044573	20	25206654	25226018	A	G	Breast Cancer Survival	females	additive	FinnGen	0.51	4648	288	0.0189977	0.0824541	0.817779	0.230403	log(HR)
rs2104417	20	34127871	35540122	G	A	Breast Cancer Survival	females	additive	Morra et al.	0.141	91686	7531	0.0347476	0.0232522	0.135077	1.49438	log(HR)
rs2104417	20	34127871	35540122	G	A	Breast Cancer Survival	females	additive	FinnGen	0.09	4648	288	0.0400873	0.146043	0.783709	0.274489	log(HR)
rs7261820	20	34160840	35572918	G	A	Breast Cancer Survival	females	additive	Morra et al.	0.134	91686	7531	0.0338733	0.0229356	0.139706	1.47689	log(HR)
rs7261820	20	34160840	35572918	G	A	Breast Cancer Survival	females	additive	FinnGen	0.09	4648	288	-0.000732789	0.141212	0.99586	0.00518927	log(HR)
rs6119704	20	34768194	36180272	C	G	Breast Cancer Survival	females	additive	Morra et al.	0.039	91686	7531	-0.00168161	0.0425307	0.968461	0.0395387	log(HR)
rs6119704	20	34768194	36180272	C	G	Breast Cancer Survival	females	additive	FinnGen	0.04	4648	288	0.297836	0.247332	0.228514	1.2042	log(HR)
rs1883711	20	39179822	40551182	G	C	Breast Cancer Survival	females	additive	Morra et al.	0.035	91686	7531	0.142512	0.0676204	0.0350716	2.10753	log(HR)
rs1883711	20	39179822	40551182	G	C	Breast Cancer Survival	females	additive	FinnGen	0.06	4648	288	0.116896	0.182271	0.521306	0.641334	log(HR)
rs6102287	20	39744650	41116010	A	G	Breast Cancer Survival	females	additive	Morra et al.	0.4775	91686	7531	0.0117149	0.0163319	0.473187	0.717304	log(HR)
rs6102287	20	39744650	41116010	A	G	Breast Cancer Survival	females	additive	FinnGen	0.53	4648	288	0.0245456	0.0831938	0.767963	0.295041	log(HR)
rs56275254	20	40253910	41625271	A	G	Breast Cancer Survival	females	additive	Morra et al.	0.053	91686	7531	0.0533728	0.0357141	0.135059	1.49445	log(HR)
rs56275254	20	40253910	41625271	A	G	Breast Cancer Survival	females	additive	FinnGen	0.04	4648	288	-0.206406	0.219598	0.347255	0.939926	log(HR)
rs6016590	20	40265082	41636443	A	G	Breast Cancer Survival	females	additive	Morra et al.	0.476	91686	7531	0.00571668	0.0164116	0.727591	0.348331	log(HR)
rs6016590	20	40265082	41636443	A	G	Breast Cancer Survival	females	additive	FinnGen	0.53	4648	288	0.0770068	0.0834277	0.355989	0.923036	log(HR)
rs58847685	20	44544947	45916308	T	C	Breast Cancer Survival	females	additive	Morra et al.	0.18	91686	7531	-0.0114968	0.0213312	0.589908	0.538969	log(HR)
rs58847685	20	44544947	45916308	T	C	Breast Cancer Survival	females	additive	FinnGen	0.14	4648	288	-0.135277	0.111275	0.224099	1.2157	log(HR)
rs3843763	20	44548193	45919554	C	T	Breast Cancer Survival	females	additive	Morra et al.	0.2665	91686	7531	0.00674448	0.0185868	0.716706	0.362864	log(HR)
rs3843763	20	44548193	45919554	C	T	Breast Cancer Survival	females	additive	FinnGen	0.25	4648	288	-0.0770486	0.0951534	0.418095	0.80973	log(HR)
rs6019547	20	47561091	48944554	G	A	Breast Cancer Survival	females	additive	Morra et al.	0.3315	91686	7531	0.00626039	0.0185758	0.736102	0.337019	log(HR)
rs6019547	20	47561091	48944554	G	A	Breast Cancer Survival	females	additive	FinnGen	0.26	4648	288	-0.112808	0.0915495	0.217872	1.23221	log(HR)
rs2295027	20	47582884	48966347	G	A	Breast Cancer Survival	females	additive	Morra et al.	0.3325	91686	7531	0.00620665	0.0185476	0.737901	0.334634	log(HR)
rs2295027	20	47582884	48966347	G	A	Breast Cancer Survival	females	additive	FinnGen	0.27	4648	288	-0.12711	0.0901451	0.158523	1.41006	log(HR)
rs6090040	20	62692060	64060707	C	A	Breast Cancer Survival	females	additive	Morra et al.	0.486	91686	7531	0.0180998	0.0173614	0.297164	1.04253	log(HR)
rs6090040	20	62692060	64060707	C	A	Breast Cancer Survival	females	additive	FinnGen	0.46	4648	288	-0.0103721	0.0840252	0.901759	0.12344	log(HR)
rs2833487	21	33087863	31715550	A	G	Breast Cancer Survival	females	additive	Morra et al.	0.05	91686	7531	-0.089945	0.0407292	0.0272186	2.20837	log(HR)
rs2833487	21	33087863	31715550	A	G	Breast Cancer Survival	females	additive	FinnGen	0.08	4648	288	0.277818	0.168477	0.0991486	1.649	log(HR)
rs1963676	21	40709960	39338034	T	C	Breast Cancer Survival	females	additive	Morra et al.	0.412	91686	7531	-0.0116306	0.0166455	0.484725	0.698724	log(HR)
rs1963676	21	40709960	39338034	T	C	Breast Cancer Survival	females	additive	FinnGen	0.33	4648	288	-0.00911687	0.0894337	0.918804	0.10194	log(HR)
rs5746498	22	18435794	17953028	T	C	Breast Cancer Survival	females	additive	Morra et al.	0.227	91686	7531	0.0294387	0.0201742	0.144504	1.45922	log(HR)
rs5746498	22	18435794	17953028	T	C	Breast Cancer Survival	females	additive	FinnGen	0.2	4648	288	0.205215	0.112996	0.069351	1.81613	log(HR)
rs5998509	22	21917479	21563190	C	T	Breast Cancer Survival	females	additive	Morra et al.	0.193	91686	7531	-0.0270014	0.0208821	0.195997	1.29304	log(HR)
rs5998509	22	21917479	21563190	C	T	Breast Cancer Survival	females	additive	FinnGen	0.29	4648	288	0.00954294	0.0908904	0.916381	0.104994	log(HR)
rs132646	22	36550067	36154019	C	T	Breast Cancer Survival	females	additive	Morra et al.	0.1575	91686	7531	-0.00645796	0.0224635	0.77374	0.287487	log(HR)
rs132646	22	36550067	36154019	C	T	Breast Cancer Survival	females	additive	FinnGen	0.13	4648	288	-0.173219	0.117231	0.139517	1.47759	log(HR)
rs138335	22	41227086	40831082	G	C	Breast Cancer Survival	females	additive	Morra et al.	0.3565	91686	7531	-0.0193596	0.0172879	0.262784	1.11983	log(HR)
rs138335	22	41227086	40831082	G	C	Breast Cancer Survival	females	additive	FinnGen	0.37	4648	288	0.155593	0.0880274	0.077135	1.76756	log(HR)
rs138352	22	41268925	40872921	G	T	Breast Cancer Survival	females	additive	Morra et al.	0.355	91686	7531	-0.0182593	0.017211	0.288731	1.06091	log(HR)
rs138352	22	41268925	40872921	G	T	Breast Cancer Survival	females	additive	FinnGen	0.37	4648	288	0.151297	0.0878538	0.0850426	1.72215	log(HR)
rs3747207	22	44324855	43928975	G	A	Breast Cancer Survival	females	additive	Morra et al.	0.2105	91686	7531	0.0396329	0.0204042	0.0520898	1.94239	log(HR)
rs3747207	22	44324855	43928975	G	A	Breast Cancer Survival	females	additive	FinnGen	0.23	4648	288	-0.0149491	0.098213	0.87902	0.152211	log(HR)
rs4253762	22	46622566	46226669	A	G	Breast Cancer Survival	females	additive	Morra et al.	0.1035	91686	7531	-0.0313115	0.0266918	0.240764	1.17308	log(HR)
rs4253762	22	46622566	46226669	A	G	Breast Cancer Survival	females	additive	FinnGen	0.08	4648	288	0.31438	0.178881	0.0788352	1.75748	log(HR)
rs9616822	22	50840573	50402144	G	A	Breast Cancer Survival	females	additive	Morra et al.	0.3525	91686	7531	-0.0212138	0.0172236	0.218072	1.23167	log(HR)
rs9616822	22	50840573	50402144	G	A	Breast Cancer Survival	females	additive	FinnGen	0.43	4648	288	-0.11867	0.0845634	0.160519	1.40333	log(HR)
rs2992752	1	18808526	18482032	C	A	Coronary Artery Disease	all	additive	Aragam et al.	0.3743	1165540	181522	-0.000862566	0.00506469	0.8648	0.17031	log(OR)
rs612177	1	23792009	23465516	T	G	Coronary Artery Disease	all	additive	Aragam et al.	0.1535	1133690	167560	-0.00708114	0.0080284	0.3778	0.882012	log(OR)
rs35345536	1	25766488	25439997	G	A	Coronary Artery Disease	all	additive	Aragam et al.	0.4735	1165550	181522	0.00211206	0.00493214	0.6685	0.428223	log(OR)
rs41311276	1	26387625	26061134	A	C	Coronary Artery Disease	all	additive	Aragam et al.	0.1669	1165650	181522	-0.003735	0.0066787	0.576	0.55924	log(OR)
rs114165349	1	27021913	26695422	G	C	Coronary Artery Disease	all	additive	Aragam et al.	0.0255	1154250	175121	0.0836001	0.0167416	5.927e-07	4.99357	log(OR)
rs17853159	1	45810865	45345193	G	A	Coronary Artery Disease	all	additive	Aragam et al.	0.0752	1129520	166975	-0.0395101	0.00979666	5.507e-05	4.03302	log(OR)
rs76564042	1	54849397	54383724	T	C	Coronary Artery Disease	all	additive	Aragam et al.	0.0112	1100710	155441	0.0117904	0.0262845	0.6537	0.448569	log(OR)
rs12043403	1	55431933	54966260	T	C	Coronary Artery Disease	all	additive	Aragam et al.	0.1034	1160930	178982	-0.00620688	0.00866569	0.4738	0.716259	log(OR)
rs12409233	1	55436599	54970926	G	C	Coronary Artery Disease	all	additive	Aragam et al.	0.0835	1128720	165508	-0.0237757	0.00941363	0.01155	2.52567	log(OR)
rs11206498	1	55437104	54971431	A	G	Coronary Artery Disease	all	additive	Aragam et al.	0.3368	1165310	181420	0.0048451	0.00521378	0.3527	0.929287	log(OR)
rs890576	1	55452897	54987224	C	G	Coronary Artery Disease	all	additive	Aragam et al.	0.2162	1165520	181521	-0.00965396	0.0061872	0.1187	1.56031	log(OR)
rs17111474	1	55479967	55014294	C	T	Coronary Artery Disease	all	additive	Aragam et al.	0.3038	1154620	179746	0.00310181	0.00556656	0.5774	0.557223	log(OR)
rs2495503	1	55485917	55020244	G	A	Coronary Artery Disease	all	additive	Aragam et al.	0.2725	1162690	179882	0.0293391	0.00556812	1.371e-07	5.26913	log(OR)
rs11206507	1	55486117	55020444	G	A	Coronary Artery Disease	all	additive	Aragam et al.	0.1446	1154360	177908	0.0350655	0.00706773	7.001e-07	4.96134	log(OR)
rs12117661	1	55487346	55021673	C	G	Coronary Artery Disease	all	additive	Aragam et al.	0.2367	1165630	181521	-0.0514341	0.00585821	1.637e-18	8.77983	log(OR)
rs34232196	1	55489542	55023869	C	T	Coronary Artery Disease	all	additive	Aragam et al.	0.24	1165620	181521	-0.053319	0.00583732	6.592e-20	9.13415	log(OR)
rs12739979	1	55496648	55030975	C	T	Coronary Artery Disease	all	additive	Aragam et al.	0.236	1150390	176734	-0.0156549	0.00628335	0.01272	2.49149	log(OR)
rs2495491	1	55498428	55032755	T	G	Coronary Artery Disease	all	additive	Aragam et al.	0.2717	1163400	180737	0.0243601	0.0057178	2.041e-05	4.2604	log(OR)
rs72660548	1	55500978	55035305	C	G	Coronary Artery Disease	all	additive	Aragam et al.	0.0203	1090830	148366	0.0768363	0.0193338	7.062e-05	3.97419	log(OR)
rs17111503	1	55503448	55037775	A	G	Coronary Artery Disease	all	additive	Aragam et al.	0.2589	1165040	181243	0.0233997	0.00572344	4.343e-05	4.08841	log(OR)
rs2479408	1	55504188	55038515	C	G	Coronary Artery Disease	all	additive	Aragam et al.	0.2004	1158520	179728	-0.0254112	0.00642197	7.592e-05	3.95692	log(OR)
rs11591147	1	55505647	55039974	G	T	Coronary Artery Disease	all	additive	Aragam et al.	0.0154	993122	137383	-0.251338	0.0226529	1.324e-28	11.0952	log(OR)
rs11583680	1	55505668	55039995	C	T	Coronary Artery Disease	all	additive	Aragam et al.	0.1346	1159740	180278	-0.0187179	0.00732369	0.01059	2.55581	log(OR)
rs531701	1	55513725	55048052	A	T	Coronary Artery Disease	all	additive	Aragam et al.	0.1894	1165510	181521	-0.0131481	0.00648048	0.04247	2.02888	log(OR)
rs693668	1	55521109	55055436	A	G	Coronary Artery Disease	all	additive	Aragam et al.	0.3668	1159000	180005	-0.0370062	0.00519709	1.075e-12	7.12056	log(OR)
rs472495	1	55521313	55055640	T	G	Coronary Artery Disease	all	additive	Aragam et al.	0.3671	1159000	180006	-0.0377989	0.00520243	3.713e-13	7.26562	log(OR)
rs562556	1	55524237	55058564	A	G	Coronary Artery Disease	all	additive	Aragam et al.	0.1814	1158980	180007	-0.0236704	0.0065517	0.0003028	3.61287	log(OR)
rs562556	1	55524237	55058564	A	G	Coronary Artery Disease	females	additive	Aragam et al.	0.176902	333366		0.001849	0.014276	0.896941	0.129518	log(OR)
rs41297885	1	55526840	55061167	C	G	Coronary Artery Disease	all	additive	Aragam et al.	0.0374	1134100	166558	-0.0371998	0.0136537	0.00644	2.72451	log(OR)
rs28385715	1	55532142	55066469	T	G	Coronary Artery Disease	all	additive	Aragam et al.	0.0246	1083700	146728	0.0229083	0.0183063	0.2108	1.25139	log(OR)
rs77011887	1	55534271	55068598	C	T	Coronary Artery Disease	all	additive	Aragam et al.	0.0197	963695	115351	0.0369994	0.0217485	0.0889	1.70124	log(OR)
rs142116310	1	55536386	55070713	G	A	Coronary Artery Disease	all	additive	Aragam et al.	0.0117	967799	116189	0.0375368	0.0289843	0.1953	1.29507	log(OR)
rs115465289	1	55580914	55115241	G	A	Coronary Artery Disease	all	additive	Aragam et al.	0.0355	1145210	173309	-0.0293037	0.0146982	0.04619	1.99369	log(OR)
rs138779133	1	55604404	55138731	A	G	Coronary Artery Disease	all	additive	Aragam et al.	0.0287	1127570	165043	-0.0427685	0.0158405	0.006935	2.69995	log(OR)
rs79494709	1	55608984	55143311	G	C	Coronary Artery Disease	all	additive	Aragam et al.	0.0513	1126700	165336	-0.0265654	0.0121424	0.02868	2.18782	log(OR)
rs55817205	1	55609056	55143383	G	A	Coronary Artery Disease	all	additive	Aragam et al.	0.0195	952589	110490	0.0385722	0.0252362	0.1264	1.52845	log(OR)
rs115394954	1	56474336	56008663	T	C	Coronary Artery Disease	all	additive	Aragam et al.	0.0227	1138400	170213	-0.0417207	0.0181899	0.02181	2.29362	log(OR)
rs17457613	1	56715853	56250181	G	C	Coronary Artery Disease	all	additive	Aragam et al.	0.0216	1138960	170744	-0.037817	0.0186064	0.04211	2.03247	log(OR)
rs17121798	1	61675857	61210185	C	G	Coronary Artery Disease	all	additive	Aragam et al.	0.0742	1152590	177471	9.87095e-07	0.0097446	0.9999	0.000101297	log(OR)
rs598253	1	62911341	62445670	T	C	Coronary Artery Disease	all	additive	Aragam et al.	0.3464	1157700	179853	-0.00458807	0.00520243	0.3778	0.881909	log(OR)
rs12042319	1	63049819	62584148	G	A	Coronary Artery Disease	all	additive	Aragam et al.	0.3384	1165590	181505	-0.00316542	0.00515862	0.5395	0.613618	log(OR)
rs72954738	1	92467741	92002184	A	C	Coronary Artery Disease	all	additive	Aragam et al.	0.0815	1131020	167310	0.00275971	0.00939682	0.769	0.293686	log(OR)
rs11164605	1	92946479	92480922	A	G	Coronary Artery Disease	all	additive	Aragam et al.	0.2006	1165220	181420	0.0134505	0.00630951	0.03302	2.13178	log(OR)
rs2391159	1	92971951	92506394	C	T	Coronary Artery Disease	all	additive	Aragam et al.	0.2007	1165230	181420	0.0136255	0.00629159	0.03034	2.16567	log(OR)
rs56111229	1	107566689	107024067	T	A	Coronary Artery Disease	all	additive	Aragam et al.	0.334	1165600	181522	0.0178712	0.00521999	0.000618	3.42361	log(OR)
rs2232015	1	107599258	107056636	A	T	Coronary Artery Disease	all	additive	Aragam et al.	0.3305	1165610	181522	0.0186308	0.00521032	0.0003492	3.57575	log(OR)
rs12740374	1	109817590	109274968	G	T	Coronary Artery Disease	all	additive	Aragam et al.	0.2164	1160630	180512	-0.0954833	0.00596909	1.356e-57	15.9963	log(OR)
rs1910485	1	114490635	113948013	G	A	Coronary Artery Disease	all	additive	Aragam et al.	0.2631	1165590	181522	-0.00290855	0.0055881	0.6027	0.52049	log(OR)
rs10788873	1	150250534	150278123	A	T	Coronary Artery Disease	all	additive	Aragam et al.	0.4638	1165570	181522	0.0094214	0.00491462	0.05524	1.91701	log(OR)
rs267733	1	150958836	150986360	A	G	Coronary Artery Disease	all	additive	Aragam et al.	0.1484	1164720	181289	0.0106761	0.00695036	0.1245	1.53605	log(OR)
rs4971077	1	155128717	155156241	T	C	Coronary Artery Disease	all	additive	Aragam et al.	0.4845	1165560	181522	-0.0108125	0.00492587	0.02816	2.19504	log(OR)
rs4971054	1	155130258	155157782	T	G	Coronary Artery Disease	all	additive	Aragam et al.	0.4112	1165560	181522	-0.0054918	0.00501763	0.2737	1.0945	log(OR)
rs12045893	1	158530416	158560626	C	T	Coronary Artery Disease	all	additive	Aragam et al.	0.2491	1165620	181522	-0.00622821	0.00567531	0.2725	1.09742	log(OR)
rs2244101	1	182156079	182186944	C	G	Coronary Artery Disease	all	additive	Aragam et al.	0.3246	1165610	181522	0.0117548	0.00521422	0.02417	2.25438	log(OR)
rs1689801	1	182165484	182196349	G	A	Coronary Artery Disease	all	additive	Aragam et al.	0.3241	1165600	181522	0.0119126	0.00521853	0.02244	2.28275	log(OR)
rs2296288	1	183072590	183103455	C	T	Coronary Artery Disease	all	additive	Aragam et al.	0.4405	1165550	181522	-0.0145355	0.00492565	0.003168	2.95098	log(OR)
rs2642438	1	220970028	220796686	G	A	Coronary Artery Disease	all	additive	Aragam et al.	0.2921	1165530	181522	-0.0110784	0.00546775	0.04275	2.02613	log(OR)
rs12117480	1	224451838	224264136	C	A	Coronary Artery Disease	all	additive	Aragam et al.	0.0367	1145220	173309	0.0150569	0.0137826	0.2746	1.09246	log(OR)
rs2587534	1	234849339	234713592	A	G	Coronary Artery Disease	all	additive	Aragam et al.	0.4596	1143110	171157	-0.0165055	0.00510172	0.001215	3.23529	log(OR)
rs553427	1	234852760	234717013	T	C	Coronary Artery Disease	all	additive	Aragam et al.	0.4619	1165540	181519	-0.017226	0.00493007	0.0004757	3.49406	log(OR)
rs59372965	2	17948215	17766948	A	G	Coronary Artery Disease	all	additive	Aragam et al.	0.1052	1165680	181522	-0.0177268	0.00801863	0.02706	2.2107	log(OR)
rs870527	2	20369701	20169940	T	A	Coronary Artery Disease	all	additive	Aragam et al.	0.4991	1165540	181522	-0.0048217	0.0048942	0.3245	0.985186	log(OR)
rs7575840	2	21273490	21050618	G	T	Coronary Artery Disease	all	additive	Aragam et al.	0.3318	1165610	181520	0.033225	0.00527275	2.952e-10	6.30127	log(OR)
rs55701660	2	21877238	21654366	C	T	Coronary Artery Disease	all	additive	Aragam et al.	0.1318	1149990	177377	0.00594984	0.00789112	0.4509	0.753991	log(OR)
rs1260326	2	27730940	27508073	C	T	Coronary Artery Disease	all	additive	Aragam et al.	0.3849	1165540	181520	0.0163546	0.00507331	0.001266	3.22365	log(OR)
rs10175826	2	28261384	28038517	A	G	Coronary Artery Disease	all	additive	Aragam et al.	0.2339	1165520	181522	-0.00100578	0.00585366	0.8636	0.171821	log(OR)
rs72613899	2	43467835	43240696	G	A	Coronary Artery Disease	all	additive	Aragam et al.	0.1716	1165650	181521	-0.00981406	0.00658638	0.1362	1.49005	log(OR)
rs7595299	2	43480317	43253178	G	A	Coronary Artery Disease	all	additive	Aragam et al.	0.1611	1143230	171157	-0.0099585	0.00692528	0.1504	1.43799	log(OR)
rs4299376	2	44072576	43845437	T	G	Coronary Artery Disease	all	additive	Aragam et al.	0.311	1163990	181017	0.0485561	0.00536322	1.384e-19	9.05353	log(OR)
rs4671050	2	62988169	62761034	G	T	Coronary Artery Disease	all	additive	Aragam et al.	0.3175	1159050	178731	-0.0225803	0.00530389	2.069e-05	4.2573	log(OR)
rs12993804	2	63494689	63267554	T	A	Coronary Artery Disease	all	additive	Aragam et al.	0.2876	1159070	178731	-0.0188733	0.00544791	0.0005316	3.46432	log(OR)
rs13032049	2	63581507	63354372	A	G	Coronary Artery Disease	all	additive	Aragam et al.	0.2796	1158140	178498	-0.0183017	0.00549826	0.0008727	3.32864	log(OR)
rs954680	2	64913045	64685911	G	C	Coronary Artery Disease	all	additive	Aragam et al.	0.3087	1158960	178731	-0.000980142	0.00542635	0.8567	0.180626	log(OR)
rs2970901	2	88428834	88129315	G	T	Coronary Artery Disease	all	additive	Aragam et al.	0.4415	1136560	168366	-0.00822801	0.00517783	0.112	1.58909	log(OR)
rs10185855	2	101642260	101025798	A	G	Coronary Artery Disease	all	additive	Aragam et al.	0.3491	1156260	177459	-0.0125611	0.00520194	0.01575	2.4147	log(OR)
rs2683804	2	109064354	108447898	G	A	Coronary Artery Disease	all	additive	Aragam et al.	0.1958	1159060	178731	0.00372931	0.00622789	0.5493	0.598808	log(OR)
rs1992172	2	109093836	108477380	A	G	Coronary Artery Disease	all	additive	Aragam et al.	0.1959	1157540	178226	0.00464543	0.00622506	0.4555	0.746246	log(OR)
rs6734238	2	113841030	113083453	A	G	Coronary Artery Disease	all	additive	Aragam et al.	0.4066	1154490	176930	-0.0133048	0.00507484	0.008749	2.62171	log(OR)
rs150474434	2	118845121	118087545	G	A	Coronary Artery Disease	all	additive	Aragam et al.	0.0948	1121660	163247	-0.0279016	0.008899	0.001716	3.13536	log(OR)
rs17050272	2	121306440	120548864	G	A	Coronary Artery Disease	all	additive	Aragam et al.	0.4094	1156900	177947	-0.00684172	0.00512641	0.182	1.3346	log(OR)
rs62171443	2	135594221	134836651	T	C	Coronary Artery Disease	all	additive	Aragam et al.	0.2726	1153620	176030	0.00789838	0.00599071	0.1874	1.31844	log(OR)
rs12614487	2	158434569	157578057	C	T	Coronary Artery Disease	all	additive	Aragam et al.	0.0804	1151050	174812	-0.00927559	0.00923379	0.3151	1.00453	log(OR)
rs10187501	2	165532454	164675944	A	G	Coronary Artery Disease	all	additive	Aragam et al.	0.3544	1159050	178731	-0.0205816	0.00521778	7.996e-05	3.94452	log(OR)
rs10184673	2	169827796	168971286	A	G	Coronary Artery Disease	all	additive	Aragam et al.	0.4095	1159010	178730	0.00562342	0.00503861	0.2644	1.11607	log(OR)
rs12693968	2	203302627	202437904	G	A	Coronary Artery Disease	all	additive	Aragam et al.	0.2607	1132330	160844	-0.00599442	0.00576708	0.2986	1.03942	log(OR)
rs140201293	2	204015972	203151249	T	C	Coronary Artery Disease	all	additive	Aragam et al.	0.1176	1158180	178498	0.108491	0.00772031	7.422e-45	14.0526	log(OR)
rs13076933	3	12327431	12285932	T	G	Coronary Artery Disease	all	additive	Aragam et al.	0.2473	1164680	181289	-0.0128244	0.00578981	0.02676	2.21499	log(OR)
rs709147	3	12448940	12407441	A	G	Coronary Artery Disease	all	additive	Aragam et al.	0.3632	1165580	181522	-0.0196786	0.00510434	0.0001156	3.85528	log(OR)
rs6792725	3	24520283	24478792	G	A	Coronary Artery Disease	all	additive	Aragam et al.	0.3127	1140440	169812	0.0072619	0.00558098	0.1932	1.30119	log(OR)
rs62252137	3	32512038	32470546	T	C	Coronary Artery Disease	all	additive	Aragam et al.	0.0629	1165700	181522	-0.0332218	0.0102965	0.001253	3.22651	log(OR)
rs9824286	3	32516218	32474726	G	A	Coronary Artery Disease	all	additive	Aragam et al.	0.0734	1165690	181522	-0.0225657	0.00956915	0.01837	2.35817	log(OR)
rs13621	3	52558133	52524117	T	C	Coronary Artery Disease	all	additive	Aragam et al.	0.4564	1165560	181522	0.0152883	0.00493321	0.001941	3.09905	log(OR)
rs11709976	3	58325347	58339620	A	G	Coronary Artery Disease	all	additive	Aragam et al.	0.0907	1154350	177908	-0.023609	0.00863776	0.006272	2.73323	log(OR)
rs71311871	3	58420613	58434886	A	G	Coronary Artery Disease	all	additive	Aragam et al.	0.0814	1153420	177675	-0.021014	0.00903473	0.02002	2.32591	log(OR)
rs12630829	3	119756170	120037323	A	G	Coronary Artery Disease	all	additive	Aragam et al.	0.1966	1165620	181522	-0.00659058	0.00617483	0.2858	1.06733	log(OR)
rs9837149	3	122230845	122511998	G	C	Coronary Artery Disease	all	additive	Aragam et al.	0.1529	1165650	181522	0.00925731	0.00683433	0.1756	1.35453	log(OR)
rs9841897	3	122282569	122563722	T	C	Coronary Artery Disease	all	additive	Aragam et al.	0.1505	1164720	181289	0.00906867	0.00692675	0.1905	1.30922	log(OR)
rs2011442	3	124959834	125240990	T	C	Coronary Artery Disease	all	additive	Aragam et al.	0.3455	1143120	171155	0.00459924	0.00530818	0.3862	0.866443	log(OR)
rs56299595	3	129278182	129559339	A	G	Coronary Artery Disease	all	additive	Aragam et al.	0.1368	1165670	181522	-0.0014045	0.00715748	0.8444	0.196228	log(OR)
rs74341202	3	132183991	132465147	G	A	Coronary Artery Disease	all	additive	Aragam et al.	0.0516	1150810	172807	-0.0117569	0.0120108	0.3276	0.978863	log(OR)
rs77436593	3	132215771	132496927	G	A	Coronary Artery Disease	all	additive	Aragam et al.	0.0847	1158210	179774	-0.0234002	0.0089283	0.00877	2.6209	log(OR)
rs523118	3	135965888	136247046	G	T	Coronary Artery Disease	all	additive	Aragam et al.	0.232	1165500	181522	-0.0419928	0.00588141	9.338e-13	7.13992	log(OR)
rs67214626	3	135989376	136270534	C	T	Coronary Artery Disease	all	additive	Aragam et al.	0.3444	1154290	177908	0.0287808	0.00518932	2.92e-08	5.54616	log(OR)
rs9832727	3	142649110	142930268	C	G	Coronary Artery Disease	all	additive	Aragam et al.	0.3277	1162780	179882	-0.00954421	0.00536526	0.07526	1.77889	log(OR)
rs9653945	3	142660706	142941864	G	A	Coronary Artery Disease	all	additive	Aragam et al.	0.3324	1165600	181522	-0.00842213	0.0052745	0.1103	1.59676	log(OR)
rs6441313	3	160036400	160318612	G	A	Coronary Artery Disease	all	additive	Aragam et al.	0.472	1165550	181522	-0.000267588	0.00486147	0.9561	0.0550427	log(OR)
rs13108218	4	3443931	3442204	G	A	Coronary Artery Disease	all	additive	Aragam et al.	0.3953	1160520	180510	0.0246149	0.00513883	1.668e-06	4.78998	log(OR)
rs59950280	4	3452345	3450618	G	A	Coronary Artery Disease	all	additive	Aragam et al.	0.3361	1160600	180510	0.0286467	0.00535844	8.987e-08	5.34609	log(OR)
rs4689653	4	7223319	7221592	G	T	Coronary Artery Disease	all	additive	Aragam et al.	0.3881	1141180	170234	-0.00645151	0.00522169	0.2166	1.23552	log(OR)
rs4860987	4	69491284	68625566	A	T	Coronary Artery Disease	all	additive	Aragam et al.	0.2472	1046160	144945	0.0177114	0.00684238	0.00964	2.58849	log(OR)
rs72663045	4	74177397	73311680	T	G	Coronary Artery Disease	all	additive	Aragam et al.	0.02	1145220	173308	0.0224839	0.0179724	0.2109	1.25103	log(OR)
rs342467	4	88052219	87131067	C	T	Coronary Artery Disease	all	additive	Aragam et al.	0.4027	1163560	179907	0.00343351	0.00497386	0.49	0.690311	log(OR)
rs28431971	4	100487315	99566158	G	A	Coronary Artery Disease	all	additive	Aragam et al.	0.254	1165650	181521	-0.0104985	0.00560904	0.06125	1.87171	log(OR)
rs28497720	4	100487370	99566213	C	T	Coronary Artery Disease	all	additive	Aragam et al.	0.255	1165640	181521	-0.0105545	0.00558952	0.05899	1.88827	log(OR)
rs13107325	4	103188709	102267552	C	T	Coronary Artery Disease	all	additive	Aragam et al.	0.0669	1122710	162930	-0.00753763	0.0112006	0.501	0.672967	log(OR)
rs974801	4	106071064	105149907	A	G	Coronary Artery Disease	all	additive	Aragam et al.	0.3744	1163610	179905	0.0146273	0.00505808	0.00383	2.89187	log(OR)
rs2647249	4	106185663	105264506	T	C	Coronary Artery Disease	all	additive	Aragam et al.	0.2115	1140820	169440	0.00809349	0.0062359	0.1943	1.29789	log(OR)
rs138204164	4	120123417	119202262	C	G	Coronary Artery Disease	all	additive	Aragam et al.	0.1272	1164710	181288	-0.00310561	0.00740913	0.6751	0.419159	log(OR)
rs115421711	5	52083226	52787392	A	G	Coronary Artery Disease	all	additive	Aragam et al.	0.0378	1145200	173309	-0.0233844	0.0132196	0.07691	1.76892	log(OR)
rs116734477	5	52095024	52799190	C	T	Coronary Artery Disease	all	additive	Aragam et al.	0.0377	1145200	173309	-0.0236618	0.0132221	0.07352	1.78956	log(OR)
rs13173241	5	55861359	56565532	G	A	Coronary Artery Disease	all	additive	Aragam et al.	0.1927	1165670	181522	0.0436828	0.0062164	2.11e-12	7.02703	log(OR)
rs9686661	5	55861786	56565959	C	T	Coronary Artery Disease	all	additive	Aragam et al.	0.1881	1165680	181522	0.0439426	0.00628706	2.761e-12	6.98937	log(OR)
rs3010240	5	72010139	72714312	A	C	Coronary Artery Disease	all	additive	Aragam et al.	0.2147	1138400	169046	-0.0148543	0.00617251	0.01611	2.40652	log(OR)
rs3010275	5	72014761	72718934	T	G	Coronary Artery Disease	all	additive	Aragam et al.	0.2117	1160850	179423	-0.0140915	0.00600588	0.01896	2.34628	log(OR)
rs72768351	5	74582374	75286549	A	G	Coronary Artery Disease	all	additive	Aragam et al.	0.0221	1119910	160864	-0.044285	0.0192671	0.02153	2.29848	log(OR)
rs1423527	5	74602699	75306874	C	A	Coronary Artery Disease	all	additive	Aragam et al.	0.4094	1160670	179369	0.0206711	0.0050121	3.72e-05	4.12423	log(OR)
rs35122945	5	74610293	75314468	A	C	Coronary Artery Disease	all	additive	Aragam et al.	0.0729	1116440	171283	-0.0152765	0.0106414	0.1511	1.43558	log(OR)
rs115664150	5	74614142	75318317	C	T	Coronary Artery Disease	all	additive	Aragam et al.	0.0655	1153440	177675	0.0159062	0.0100975	0.1152	1.57526	log(OR)
rs75240579	5	74624484	75328659	C	T	Coronary Artery Disease	all	additive	Aragam et al.	0.0449	1058820	147974	-0.00615423	0.0138871	0.6576	0.44316	log(OR)
rs17244939	5	74631096	75335271	A	C	Coronary Artery Disease	all	additive	Aragam et al.	0.0183	1041350	141474	0.00903988	0.0216996	0.677	0.416591	log(OR)
rs115169875	5	74633264	75337439	G	A	Coronary Artery Disease	all	additive	Aragam et al.	0.0321	1088050	154438	0.0117112	0.0161512	0.4684	0.725096	log(OR)
rs12916	5	74656539	75360714	T	C	Coronary Artery Disease	all	additive	Aragam et al.	0.4075	1160780	179423	0.0284203	0.0049988	1.305e-08	5.68542	log(OR)
rs151264833	5	74660755	75364930	C	G	Coronary Artery Disease	all	additive	Aragam et al.	0.0236	1137020	172411	0.0408831	0.017059	0.01655	2.39657	log(OR)
rs74695562	5	74675951	75380126	T	G	Coronary Artery Disease	all	additive	Aragam et al.	0.0492	1122770	162944	-0.0316439	0.0128465	0.01377	2.46323	log(OR)
rs78587954	5	74677170	75381345	C	G	Coronary Artery Disease	all	additive	Aragam et al.	0.0634	1151940	177340	0.0512927	0.0102075	5.034e-07	5.025	log(OR)
rs144083983	5	74683306	75387481	C	T	Coronary Artery Disease	all	additive	Aragam et al.	0.0741	1135320	170196	0.00627863	0.0103932	0.5458	0.60411	log(OR)
rs181668591	5	74689045	75393220	C	T	Coronary Artery Disease	all	additive	Aragam et al.	0.011	1109820	159176	0.0249876	0.0275034	0.3636	0.90853	log(OR)
rs180755046	5	74703989	75408164	C	A	Coronary Artery Disease	all	additive	Aragam et al.	0.0187	945369	105824	-0.00954429	0.0241626	0.6928	0.395003	log(OR)
rs151000110	5	74725216	75429391	G	A	Coronary Artery Disease	all	additive	Aragam et al.	0.057	1153430	177675	0.027703	0.0108891	0.01096	2.54411	log(OR)
rs10077187	5	75197694	75901869	C	T	Coronary Artery Disease	all	additive	Aragam et al.	0.2854	1158810	177808	-0.00201789	0.00546039	0.7117	0.36955	log(OR)
rs1525764	5	75202811	75906986	T	A	Coronary Artery Disease	all	additive	Aragam et al.	0.2857	1158810	177807	-0.00243642	0.00545023	0.6549	0.447031	log(OR)
rs2859491	5	96249648	96913944	C	T	Coronary Artery Disease	all	additive	Aragam et al.	0.419	1158770	177808	0.0153572	0.00501642	0.002203	3.06139	log(OR)
rs13189347	5	122828560	123492866	A	C	Coronary Artery Disease	all	additive	Aragam et al.	0.4532	1158790	177808	0.023631	0.00495949	1.89e-06	4.76481	log(OR)
rs6869845	5	122833703	123498009	T	C	Coronary Artery Disease	all	additive	Aragam et al.	0.4532	1158790	177808	0.0233959	0.00495281	2.315e-06	4.72377	log(OR)
rs11745587	5	131796922	132461230	G	A	Coronary Artery Disease	all	additive	Aragam et al.	0.3605	1163600	179906	0.0161674	0.00508474	0.001475	3.1796	log(OR)
rs2706381	5	131810619	132474927	C	T	Coronary Artery Disease	all	additive	Aragam et al.	0.2129	1163640	179905	-0.00110934	0.00602245	0.8539	0.184201	log(OR)
rs10037298	5	139567696	140188111	T	G	Coronary Artery Disease	all	additive	Aragam et al.	0.2117	1138900	163635	0.00692847	0.00609726	0.2558	1.13633	log(OR)
rs11167778	5	141888881	142509316	C	T	Coronary Artery Disease	all	additive	Aragam et al.	0.107	1152360	176293	0.0398356	0.00806055	7.731e-07	4.94205	log(OR)
rs9324885	5	141915302	142535737	G	A	Coronary Artery Disease	all	additive	Aragam et al.	0.1096	1163660	179896	0.0373296	0.0079476	2.641e-06	4.69696	log(OR)
rs72799001	5	155870470	156443460	G	T	Coronary Artery Disease	all	additive	Aragam et al.	0.0278	1131830	164756	-0.00897232	0.0164328	0.5851	0.546001	log(OR)
rs6882076	5	156390297	156963286	C	T	Coronary Artery Disease	all	additive	Aragam et al.	0.3714	1165530	181522	-0.0189944	0.00507933	0.0001843	3.73955	log(OR)
rs12657266	5	156396003	156968992	T	C	Coronary Artery Disease	all	additive	Aragam et al.	0.371	1165530	181522	-0.0189715	0.00508172	0.000189	3.73328	log(OR)
rs59408219	6	11850754	11850521	T	C	Coronary Artery Disease	all	additive	Aragam et al.	0.0784	1147860	174846	-0.0171424	0.00944253	0.06946	1.81544	log(OR)
rs1569447	6	16114223	16113992	G	T	Coronary Artery Disease	all	additive	Aragam et al.	0.3174	1165580	181521	-0.0148594	0.00531433	0.005172	2.7961	log(OR)
rs3757354	6	16127407	16127176	C	T	Coronary Artery Disease	all	additive	Aragam et al.	0.231	1165610	181522	-0.0105025	0.00582497	0.07139	1.80302	log(OR)
rs75580845	6	25578433	25578205	T	C	Coronary Artery Disease	all	additive	Aragam et al.	0.0809	1126700	165336	-0.0198695	0.00973921	0.04134	2.04015	log(OR)
rs80215559	6	25918225	25917997	T	C	Coronary Artery Disease	all	additive	Aragam et al.	0.0665	1116400	159092	-0.0271623	0.0107335	0.01139	2.5306	log(OR)
rs1800562	6	26093141	26092913	G	A	Coronary Artery Disease	all	additive	Aragam et al.	0.0681	1111820	157293	-0.025149	0.0104816	0.01642	2.39935	log(OR)
rs13214703	6	27941387	27973609	T	C	Coronary Artery Disease	all	additive	Aragam et al.	0.0782	1116120	159154	-0.0153571	0.0100972	0.1283	1.52094	log(OR)
rs34979126	6	28449380	28481603	G	A	Coronary Artery Disease	all	additive	Aragam et al.	0.0767	1123600	163712	-0.0131618	0.00982676	0.1804	1.33938	log(OR)
rs62406584	6	29568082	29600305	G	A	Coronary Artery Disease	all	additive	Aragam et al.	0.0569	1104460	167417	0.0285378	0.0111416	0.01043	2.56138	log(OR)
rs2517671	6	29937977	29970200	A	G	Coronary Artery Disease	all	additive	Aragam et al.	0.4036	1042910	162332	0.00759424	0.004934	0.1238	1.53916	log(OR)
rs9378220	6	30077135	30109358	C	A	Coronary Artery Disease	all	additive	Aragam et al.	0.1712	1019460	151349	0.00703562	0.00713898	0.3244	0.985521	log(OR)
rs1265097	6	31106459	31138682	C	A	Coronary Artery Disease	all	additive	Aragam et al.	0.0981	1151870	175044	0.0241194	0.00855323	0.004804	2.81992	log(OR)
rs7774197	6	32046275	32078498	A	C	Coronary Artery Disease	all	additive	Aragam et al.	0.06	1084070	166829	0.0247262	0.0110788	0.02562	2.23185	log(OR)
rs6689	6	32627700	32659923	A	G	Coronary Artery Disease	all	additive	Aragam et al.	0.2054	1113880	159374	0.00113615	0.00649432	0.8611	0.174945	log(OR)
rs3800461	6	34616322	34648545	G	C	Coronary Artery Disease	all	additive	Aragam et al.	0.1084	1159000	178484	0.0506507	0.00794925	1.869e-10	6.37176	log(OR)
rs913499	6	37038432	37070656	G	A	Coronary Artery Disease	all	additive	Aragam et al.	0.4724	1165530	181515	0.000819344	0.00501961	0.8703	0.163229	log(OR)
rs2395943	6	42940673	42972935	G	A	Coronary Artery Disease	all	additive	Aragam et al.	0.406	1165560	181522	0.0128776	0.00498127	0.009732	2.58521	log(OR)
rs9471987	6	42944140	42976402	G	A	Coronary Artery Disease	all	additive	Aragam et al.	0.4616	1165570	181521	0.0147279	0.00492972	0.002812	2.98758	log(OR)
rs17665178	6	52435243	52570445	C	G	Coronary Artery Disease	all	additive	Aragam et al.	0.2915	1160720	179620	-0.00610238	0.00559902	0.2758	1.0899	log(OR)
rs7771469	6	52465835	52601037	G	A	Coronary Artery Disease	all	additive	Aragam et al.	0.4777	1160990	179723	-0.00688173	0.00493377	0.1631	1.39482	log(OR)
rs6458949	6	53508265	53643467	G	T	Coronary Artery Disease	all	additive	Aragam et al.	0.2588	1165610	181522	0.0103833	0.00556698	0.06216	1.86517	log(OR)
rs12662589	6	53509035	53644237	G	C	Coronary Artery Disease	all	additive	Aragam et al.	0.2555	1165610	181522	0.0104699	0.00559896	0.06149	1.86998	log(OR)
rs9496567	6	100602753	100154877	G	A	Coronary Artery Disease	all	additive	Aragam et al.	0.2271	1129620	165741	-0.00245995	0.00618203	0.6907	0.397919	log(OR)
rs62419249	6	101447338	100999462	G	A	Coronary Artery Disease	all	additive	Aragam et al.	0.4597	1165570	181522	0.00277256	0.00493154	0.574	0.562209	log(OR)
rs6568416	6	106357917	105910042	A	G	Coronary Artery Disease	all	additive	Aragam et al.	0.447	1163580	179906	-0.00100469	0.00496404	0.8396	0.202393	log(OR)
rs4946713	6	106374015	105926140	C	A	Coronary Artery Disease	all	additive	Aragam et al.	0.4437	1163600	179904	-0.00227082	0.00492697	0.6449	0.460895	log(OR)
rs11153143	6	109300661	108979458	C	T	Coronary Artery Disease	all	additive	Aragam et al.	0.1247	1162760	179674	-0.00504551	0.00743288	0.4973	0.67881	log(OR)
rs1556857	6	116325559	116004396	T	C	Coronary Artery Disease	all	additive	Aragam et al.	0.3945	1165580	181522	-0.00138339	0.00503859	0.7837	0.274558	log(OR)
rs1544155	6	116346394	116025231	C	A	Coronary Artery Disease	all	additive	Aragam et al.	0.3898	1143150	171157	-0.000148798	0.00522367	0.9773	0.0284854	log(OR)
rs9388498	6	126873423	126552277	G	T	Coronary Artery Disease	all	additive	Aragam et al.	0.1892	968113	118886	-0.00759543	0.00761898	0.3188	0.996908	log(OR)
rs577721086	6	127440047	127118902	T	C	Coronary Artery Disease	all	additive	Aragam et al.	0.0565	971728	118581	0.026831	0.0130631	0.03998	2.05395	log(OR)
rs9399137	6	135419018	135097880	T	C	Coronary Artery Disease	all	additive	Aragam et al.	0.2547	1140260	169308	-0.0277706	0.005846	2.031e-06	4.75036	log(OR)
rs35959442	6	135424179	135103041	C	G	Coronary Artery Disease	all	additive	Aragam et al.	0.2711	1163620	179907	-0.0262988	0.00554137	2.076e-06	4.74589	log(OR)
rs62441842	6	139331131	139009994	A	G	Coronary Artery Disease	all	additive	Aragam et al.	0.1765	1163670	179907	0.0117308	0.00661214	0.07604	1.77412	log(OR)
rs72974722	6	139331419	139010282	A	C	Coronary Artery Disease	all	additive	Aragam et al.	0.1705	1162740	179674	0.0120399	0.00670185	0.07241	1.79651	log(OR)
rs679582	6	139831180	139510043	A	G	Coronary Artery Disease	all	additive	Aragam et al.	0.3877	1163570	179907	0.0179787	0.00505493	0.0003756	3.55666	log(OR)
rs3777402	6	160505312	160084280	G	C	Coronary Artery Disease	all	additive	Aragam et al.	0.0226	1156540	176923	0.213483	0.0174369	1.828e-34	12.2432	log(OR)
rs10455872	6	161010118	160589086	A	G	Coronary Artery Disease	all	additive	Aragam et al.	0.0679	1142270	172100	0.303958	0.0104392	2.18e-186	29.1171	log(OR)
rs148349043	6	161659369	161238337	C	G	Coronary Artery Disease	all	additive	Aragam et al.	0.0158	1091460	150534	0.211158	0.0227041	1.399e-20	9.30042	log(OR)
rs10236293	7	1032637	993001	G	A	Coronary Artery Disease	all	additive	Aragam et al.	0.2001	1160610	180512	-0.00841947	0.00621583	0.1756	1.35452	log(OR)
rs10272002	7	1047615	1007979	A	G	Coronary Artery Disease	all	additive	Aragam et al.	0.2033	1159700	180279	-0.00966207	0.00613243	0.1151	1.57557	log(OR)
rs55696093	7	21605973	21566355	A	G	Coronary Artery Disease	all	additive	Aragam et al.	0.2044	1164200	180585	0.0108612	0.00613104	0.07648	1.7715	log(OR)
rs4722551	7	25991826	25952206	T	C	Coronary Artery Disease	all	additive	Aragam et al.	0.1545	1161890	179650	0.0101073	0.00686151	0.1407	1.47305	log(OR)
rs12533280	7	36171953	36132343	C	T	Coronary Artery Disease	all	additive	Aragam et al.	0.1959	1165630	181522	0.0179632	0.00613524	0.003413	2.92788	log(OR)
rs17725246	7	44581986	44542387	T	C	Coronary Artery Disease	all	additive	Aragam et al.	0.2003	1165610	181521	0.028032	0.00622063	6.597e-06	4.5063	log(OR)
rs2302429	7	75614777	75985459	G	A	Coronary Artery Disease	all	additive	Aragam et al.	0.1907	1162490	179781	-0.00336458	0.00624857	0.5903	0.538457	log(OR)
rs2302434	7	75630183	76000865	C	T	Coronary Artery Disease	all	additive	Aragam et al.	0.1749	1162790	179883	-0.00580199	0.00641495	0.3658	0.904448	log(OR)
rs1468615	7	87074964	87445648	T	C	Coronary Artery Disease	all	additive	Aragam et al.	0.1896	1139280	168765	-0.0164965	0.00644483	0.01048	2.55965	log(OR)
rs112981905	7	87095609	87466293	G	T	Coronary Artery Disease	all	additive	Aragam et al.	0.1887	1165640	181522	-0.0163137	0.00623591	0.008894	2.61609	log(OR)
rs6967728	7	97915637	98286325	G	A	Coronary Artery Disease	all	additive	Aragam et al.	0.1988	1163530	179907	-0.00421009	0.00625858	0.5011	0.672691	log(OR)
rs1015538	7	99626035	100028412	G	A	Coronary Artery Disease	all	additive	Aragam et al.	0.3328	1163550	179907	0.0225281	0.00519868	1.468e-05	4.33343	log(OR)
rs221793	7	100280896	100683273	C	A	Coronary Artery Disease	all	additive	Aragam et al.	0.097	1151280	176060	0.0144332	0.00866528	0.09579	1.66564	log(OR)
rs564449	7	100321138	100723515	G	T	Coronary Artery Disease	all	additive	Aragam et al.	0.1199	1163250	179803	0.0117747	0.00779229	0.1308	1.51107	log(OR)
rs61014091	7	106810107	107169662	A	C	Coronary Artery Disease	all	additive	Aragam et al.	0.2021	1165660	181522	-0.0227848	0.00608954	0.0001828	3.74163	log(OR)
rs12112877	7	106941324	107300879	T	C	Coronary Artery Disease	all	additive	Aragam et al.	0.2868	1138860	163635	0.0348071	0.00555539	3.717e-10	6.26547	log(OR)
rs13241165	7	130432538	130747779	A	T	Coronary Artery Disease	all	additive	Aragam et al.	0.4871	1160750	178267	-0.0161878	0.00494452	0.001061	3.27388	log(OR)
rs1838931	7	130455588	130770829	C	T	Coronary Artery Disease	all	additive	Aragam et al.	0.3181	1160800	178267	0.0180887	0.00537014	0.0007561	3.36837	log(OR)
rs2936520	8	6580250	6722729	G	T	Coronary Artery Disease	all	additive	Aragam et al.	0.3582	1163680	180325	6.13724e-05	0.00515573	0.9905	0.0119037	log(OR)
rs2928576	8	6600349	6742828	C	T	Coronary Artery Disease	all	additive	Aragam et al.	0.3307	1163400	180223	0.000241426	0.00522542	0.9631	0.0462021	log(OR)
rs13256216	8	8577883	8720373	C	T	Coronary Artery Disease	all	additive	Aragam et al.	0.2535	1163760	180325	0.0110852	0.00565714	0.05005	1.95951	log(OR)
rs9987289	8	9183358	9325848	G	A	Coronary Artery Disease	all	additive	Aragam et al.	0.1018	1163680	180325	-0.00881532	0.00858264	0.3044	1.02711	log(OR)
rs62491176	8	9859913	10002403	T	C	Coronary Artery Disease	all	additive	Aragam et al.	0.1528	1162860	180092	0.0070962	0.00691141	0.3045	1.02674	log(OR)
rs11250076	8	10647823	10790313	G	A	Coronary Artery Disease	all	additive	Aragam et al.	0.4321	1158170	178555	0.0127838	0.00506834	0.01166	2.52229	log(OR)
rs57356272	8	11797180	11939671	A	G	Coronary Artery Disease	all	additive	Aragam et al.	0.4479	1158140	178555	-0.0103803	0.00505104	0.03987	2.05508	log(OR)
rs35246381	8	18272535	18415025	T	C	Coronary Artery Disease	all	additive	Aragam et al.	0.232	1157830	177296	0.0342645	0.00589189	6.044e-09	5.81554	log(OR)
rs1495741	8	18272881	18415371	A	G	Coronary Artery Disease	all	additive	Aragam et al.	0.232	1157830	177296	0.03359	0.00588975	1.176e-08	5.70314	log(OR)
rs263	8	19812812	19955301	C	T	Coronary Artery Disease	all	additive	Aragam et al.	0.1785	1157960	177296	-0.0494559	0.0064865	2.451e-14	7.62443	log(OR)
rs7835670	8	21937870	22080359	A	G	Coronary Artery Disease	all	additive	Aragam et al.	0.1707	1158530	178897	-0.00760047	0.00684702	0.267	1.11004	log(OR)
rs9298506	8	55437524	54524964	A	G	Coronary Artery Disease	all	additive	Aragam et al.	0.2108	1163630	179890	0.0285744	0.00598177	1.78e-06	4.77692	log(OR)
rs28503706	8	55441799	54529239	A	G	Coronary Artery Disease	all	additive	Aragam et al.	0.2108	1163660	179907	0.0280272	0.00598375	2.815e-06	4.68388	log(OR)
rs9297994	8	59392324	58479765	A	G	Coronary Artery Disease	all	additive	Aragam et al.	0.3371	1163550	179907	9.39767e-05	0.0051994	0.9856	0.0180745	log(OR)
rs55825491	8	61436559	60524000	C	T	Coronary Artery Disease	all	additive	Aragam et al.	0.3741	1165580	181522	0.00385521	0.00504836	0.4451	0.763656	log(OR)
rs10094180	8	72471872	71559637	T	C	Coronary Artery Disease	all	additive	Aragam et al.	0.0852	1140850	170589	0.0052831	0.00904743	0.5593	0.583934	log(OR)
rs12548461	8	74888857	73976622	C	G	Coronary Artery Disease	all	additive	Aragam et al.	0.3141	1165600	181522	-0.0163687	0.00528725	0.001962	3.09589	log(OR)
rs62509311	8	74907295	73995060	A	T	Coronary Artery Disease	all	additive	Aragam et al.	0.2787	1164680	181289	-0.0170698	0.00552409	0.002001	3.09007	log(OR)
rs2737245	8	116658583	115646356	G	T	Coronary Artery Disease	all	additive	Aragam et al.	0.2673	1165610	181522	0.000516998	0.005555	0.9258	0.093069	log(OR)
rs2737265	8	116667634	115655407	A	G	Coronary Artery Disease	all	additive	Aragam et al.	0.2686	1165620	181522	-0.00056977	0.00552407	0.9178	0.103143	log(OR)
rs28601761	8	126500031	125487789	C	G	Coronary Artery Disease	all	additive	Aragam et al.	0.4103	1163750	180704	-0.0478754	0.00503728	2.016e-21	9.50421	log(OR)
rs11787335	8	145044104	143969936	C	T	Coronary Artery Disease	all	additive	Aragam et al.	0.3502	1157480	176315	-0.006721	0.00526977	0.2022	1.27539	log(OR)
rs11786083	8	145050358	143976190	G	A	Coronary Artery Disease	all	additive	Aragam et al.	0.3552	1157470	176315	-0.00383301	0.00526049	0.4662	0.728643	log(OR)
rs3780181	9	2640759	2640759	A	G	Coronary Artery Disease	all	additive	Aragam et al.	0.0762	1162690	179487	-0.0139294	0.00944544	0.1403	1.47472	log(OR)
rs10962641	9	16849604	16849606	G	A	Coronary Artery Disease	all	additive	Aragam et al.	0.3485	1165600	181522	0.0199487	0.00515028	0.0001074	3.87333	log(OR)
rs12551960	9	19267440	19267442	C	T	Coronary Artery Disease	all	additive	Aragam et al.	0.0858	1164750	181289	0.0337059	0.0086851	0.0001041	3.88089	log(OR)
rs34150222	9	19313913	19313915	A	G	Coronary Artery Disease	all	additive	Aragam et al.	0.0864	1142320	170924	0.0372446	0.00889315	2.814e-05	4.18801	log(OR)
rs10757272	9	22088260	22088261	C	T	Coronary Artery Disease	all	additive	Aragam et al.	0.4832	1165570	181522	0.169375	0.00542526	5.76e-214	31.2197	log(OR)
rs10781295	9	78210326	75595410	T	C	Coronary Artery Disease	all	additive	Aragam et al.	0.3473	1165570	181521	-0.0125794	0.00524693	0.01651	2.39748	log(OR)
rs7864568	9	78212428	75597512	G	A	Coronary Artery Disease	all	additive	Aragam et al.	0.3184	1143140	171156	-0.0110991	0.00553536	0.04495	2.00512	log(OR)
rs1571791	9	78729213	76114297	C	T	Coronary Artery Disease	all	additive	Aragam et al.	0.3818	1165530	181522	-0.000838409	0.00503708	0.8678	0.166447	log(OR)
rs9410207	9	91404799	88789884	T	C	Coronary Artery Disease	all	additive	Aragam et al.	0.0687	1153450	177675	-0.0142777	0.00991759	0.15	1.43963	log(OR)
rs2740488	9	107661742	104899461	A	C	Coronary Artery Disease	all	additive	Aragam et al.	0.2628	1165650	181522	-0.019101	0.00559479	0.00064	3.41407	log(OR)
rs13289095	9	131466489	128704210	G	T	Coronary Artery Disease	all	additive	Aragam et al.	0.1414	1134740	168348	-0.0157763	0.00759024	0.03766	2.07849	log(OR)
rs635634	9	136155000	133279427	C	T	Coronary Artery Disease	all	additive	Aragam et al.	0.1856	1162810	179883	0.0556428	0.00637701	2.649e-18	8.72553	log(OR)
rs13301660	9	139340802	136446350	C	T	Coronary Artery Disease	all	additive	Aragam et al.	0.2543	1163030	179885	-0.0199616	0.00571014	0.0004726	3.49582	log(OR)
rs7903259	10	17259642	17217643	C	G	Coronary Artery Disease	all	additive	Aragam et al.	0.4296	1165560	181509	-0.00693543	0.00498155	0.1639	1.39222	log(OR)
rs10761750	10	65128619	63368859	G	A	Coronary Artery Disease	all	additive	Aragam et al.	0.4868	1165580	181522	0.00166069	0.00487616	0.7334	0.340574	log(OR)
rs17476364	10	71094504	69334748	T	C	Coronary Artery Disease	all	additive	Aragam et al.	0.0965	1128230	166038	-0.00772058	0.00887845	0.3845	0.869586	log(OR)
rs2068888	10	94839642	93079885	G	A	Coronary Artery Disease	all	additive	Aragam et al.	0.4562	1157480	177603	-0.0184563	0.00500459	0.0002261	3.68787	log(OR)
rs10883447	10	101903906	100144149	T	G	Coronary Artery Disease	all	additive	Aragam et al.	0.3958	1143180	171157	-0.00201988	0.00521764	0.6987	0.387125	log(OR)
rs1129555	10	113910721	112150963	G	A	Coronary Artery Disease	all	additive	Aragam et al.	0.2801	1160950	179722	0.00622309	0.00553406	0.2608	1.12451	log(OR)
rs2792751	10	113940329	112180571	C	T	Coronary Artery Disease	all	additive	Aragam et al.	0.2767	1160660	179621	0.00579098	0.00555386	0.2971	1.04269	log(OR)
rs7079542	10	115794898	114035139	A	G	Coronary Artery Disease	all	additive	Aragam et al.	0.115	1163210	180784	0.00862323	0.00781733	0.27	1.10309	log(OR)
rs2301179	10	118404620	116645109	G	A	Coronary Artery Disease	all	additive	Aragam et al.	0.5019	1162710	179881	-0.0182485	0.00492651	0.0002121	3.70414	log(OR)
rs10794579	10	124686656	122927140	C	T	Coronary Artery Disease	all	additive	Aragam et al.	0.4354	1141130	169542	-0.0056462	0.00509017	0.2673	1.10924	log(OR)
rs7904973	10	124693587	122934071	T	G	Coronary Artery Disease	all	additive	Aragam et al.	0.4346	1163570	179907	-0.00591351	0.00493463	0.2308	1.19837	log(OR)
rs3824949	11	5701409	5680179	C	G	Coronary Artery Disease	all	additive	Aragam et al.	0.4581	1162780	180248	-0.0105798	0.00493977	0.03221	2.14175	log(OR)
rs4237722	11	18639363	18617816	C	T	Coronary Artery Disease	all	additive	Aragam et al.	0.2712	1163960	181353	-0.013963	0.00553282	0.01161	2.52366	log(OR)
rs531603	11	32111418	32089872	A	G	Coronary Artery Disease	all	additive	Aragam et al.	0.1536	1164080	181353	0.00957333	0.00679446	0.1588	1.40899	log(OR)
rs174537	11	61552680	61785208	G	T	Coronary Artery Disease	all	additive	Aragam et al.	0.3398	1141570	170988	-0.0117422	0.00535982	0.02847	2.19078	log(OR)
rs174564	11	61588305	61820833	A	G	Coronary Artery Disease	all	additive	Aragam et al.	0.3409	1164000	181353	-0.0108649	0.00521134	0.03708	2.08486	log(OR)
rs77631946	11	63688374	63920902	C	A	Coronary Artery Disease	all	additive	Aragam et al.	0.0955	1135180	170239	-0.0344348	0.00929022	0.0002101	3.70657	log(OR)
rs642803	11	65560620	65793149	C	T	Coronary Artery Disease	all	additive	Aragam et al.	0.4593	1161750	179551	-0.0251242	0.0049227	3.33e-07	5.10375	log(OR)
rs117777720	11	66196384	66428913	C	T	Coronary Artery Disease	all	additive	Aragam et al.	0.2315	1160810	179318	0.00526663	0.00584557	0.3676	0.900961	log(OR)
rs74933537	11	66274958	66507487	A	C	Coronary Artery Disease	all	additive	Aragam et al.	0.2421	1161740	179551	0.00519258	0.00573065	0.3649	0.906107	log(OR)
rs11226108	11	103870755	104000027	G	C	Coronary Artery Disease	all	additive	Aragam et al.	0.19	1161280	180081	-0.0169034	0.00625358	0.006872	2.70299	log(OR)
rs964184	11	116648917	116778201	C	G	Coronary Artery Disease	all	additive	Aragam et al.	0.152	1161120	180049	0.058263	0.00693485	4.409e-17	8.40148	log(OR)
rs4639966	11	118573519	118702810	T	C	Coronary Artery Disease	all	additive	Aragam et al.	0.2444	1158450	178442	0.00658981	0.00571812	0.2491	1.15244	log(OR)
rs3862606	11	121330087	121459378	A	G	Coronary Artery Disease	all	additive	Aragam et al.	0.4474	1161200	180070	0.00355258	0.00498272	0.4759	0.712979	log(OR)
rs10790519	11	122535408	122664700	T	C	Coronary Artery Disease	all	additive	Aragam et al.	0.3904	1161240	180080	0.0165676	0.00472561	0.0004551	3.5059	log(OR)
rs112771035	11	126225876	126355981	C	G	Coronary Artery Disease	all	additive	Aragam et al.	0.0786	1163150	181120	0.0490812	0.0094088	1.823e-07	5.21653	log(OR)
rs7928577	11	126227723	126357828	G	T	Coronary Artery Disease	all	additive	Aragam et al.	0.0761	1164100	181353	0.0424434	0.00942657	6.715e-06	4.50253	log(OR)
rs34019521	12	618790	509624	G	C	Coronary Artery Disease	all	additive	Aragam et al.	0.2506	1165600	181521	0.0190756	0.00579682	0.0009994	3.29069	log(OR)
rs35882350	12	623129	513963	A	G	Coronary Artery Disease	all	additive	Aragam et al.	0.2514	1165600	181521	0.0194879	0.0057931	0.0007683	3.36399	log(OR)
rs4883201	12	9082581	8929985	A	G	Coronary Artery Disease	all	additive	Aragam et al.	0.1161	1162770	179674	-0.00555604	0.00760696	0.4652	0.730389	log(OR)
rs75667995	12	25409070	25256136	T	C	Coronary Artery Disease	all	additive	Aragam et al.	0.0629	1127230	165173	-0.0325307	0.0109645	0.003008	2.96691	log(OR)
rs2253736	12	40533337	40139535	A	C	Coronary Artery Disease	all	additive	Aragam et al.	0.1045	1143080	171157	-0.0179183	0.00858441	0.03686	2.0873	log(OR)
rs11175540	12	40586295	40192493	T	A	Coronary Artery Disease	all	additive	Aragam et al.	0.0766	1164760	181289	-0.0176808	0.00928542	0.05689	1.90415	log(OR)
rs76919525	12	50541733	50147950	A	T	Coronary Artery Disease	all	additive	Aragam et al.	0.3398	1165530	181521	-0.00707763	0.00534052	0.1851	1.32527	log(OR)
rs2250751	12	51106178	50712395	G	A	Coronary Artery Disease	all	additive	Aragam et al.	0.3275	1160820	179423	-0.0135163	0.00528721	0.01058	2.55642	log(OR)
rs2731434	12	51109875	50716092	C	T	Coronary Artery Disease	all	additive	Aragam et al.	0.3286	1160830	179423	-0.0133925	0.00527367	0.0111	2.5395	log(OR)
rs7300192	12	51794043	51400259	G	A	Coronary Artery Disease	all	additive	Aragam et al.	0.371	1165540	181522	0.004842	0.0051247	0.3447	0.944837	log(OR)
rs74090765	12	53792914	53399130	T	G	Coronary Artery Disease	all	additive	Aragam et al.	0.173	1143230	171157	0.0148331	0.0066484	0.02568	2.23108	log(OR)
rs10876451	12	53813424	53419640	A	C	Coronary Artery Disease	all	additive	Aragam et al.	0.1728	1143230	171157	0.0131869	0.00664836	0.04731	1.98348	log(OR)
rs11172134	12	57645789	57252006	T	A	Coronary Artery Disease	all	additive	Aragam et al.	0.2069	1163650	179907	-0.0293139	0.0062047	2.307e-06	4.72446	log(OR)
rs12313762	12	57692470	57298687	C	T	Coronary Artery Disease	all	additive	Aragam et al.	0.2421	1163640	179907	-0.0289683	0.00584462	7.181e-07	4.9564	log(OR)
rs12306780	12	89921860	89528083	A	T	Coronary Artery Disease	all	additive	Aragam et al.	0.328	1165600	181522	-0.0103135	0.00523502	0.04883	1.9701	log(OR)
rs4760388	12	92802078	92408302	C	T	Coronary Artery Disease	all	additive	Aragam et al.	0.4771	1165540	181522	0.000784458	0.00491165	0.8731	0.159714	log(OR)
rs11837065	12	100859983	100466205	C	T	Coronary Artery Disease	all	additive	Aragam et al.	0.3506	1165560	181515	-0.0104159	0.00522709	0.0463	1.99267	log(OR)
rs978458	12	102802239	102408461	C	T	Coronary Artery Disease	all	additive	Aragam et al.	0.2718	1165530	181522	-0.00177956	0.00550307	0.7464	0.323377	log(OR)
rs4964751	12	109159291	108765515	G	A	Coronary Artery Disease	all	additive	Aragam et al.	0.3108	1165590	181522	0.0228719	0.00527303	1.441e-05	4.33752	log(OR)
rs11114055	12	109169137	108775361	T	C	Coronary Artery Disease	all	additive	Aragam et al.	0.3156	1165590	181522	0.0226915	0.00525494	1.574e-05	4.31812	log(OR)
rs993965	12	111406373	110968569	T	A	Coronary Artery Disease	all	additive	Aragam et al.	0.4762	1165560	181522	0.027406	0.00492257	2.586e-08	5.56741	log(OR)
rs55851737	12	111936838	111499034	T	C	Coronary Artery Disease	all	additive	Aragam et al.	0.2241	1165640	181522	-0.0455047	0.00586825	8.876e-15	7.7544	log(OR)
rs12423190	12	112909340	112471536	T	C	Coronary Artery Disease	all	additive	Aragam et al.	0.093	1141710	170651	-0.0543919	0.00885083	7.976e-10	6.1454	log(OR)
rs1169288	12	121416650	120978847	A	C	Coronary Artery Disease	all	additive	Aragam et al.	0.3282	1161000	179723	0.0485796	0.00528425	3.81e-20	9.19329	log(OR)
rs2247139	12	122380274	121942368	G	A	Coronary Artery Disease	all	additive	Aragam et al.	0.1427	1165230	181420	0.000708971	0.00711165	0.9206	0.0996915	log(OR)
rs28866344	12	123885484	123400937	G	A	Coronary Artery Disease	all	additive	Aragam et al.	0.1079	1117390	164032	0.00107928	0.00861139	0.9003	0.125331	log(OR)
rs12311848	12	124486851	124002304	A	G	Coronary Artery Disease	all	additive	Aragam et al.	0.3255	1165600	181522	-0.0299433	0.00525256	1.193e-08	5.7007	log(OR)
rs2451322	12	124545515	124060968	A	G	Coronary Artery Disease	all	additive	Aragam et al.	0.4053	1165540	181522	-0.0236248	0.00500263	2.33e-06	4.72248	log(OR)
rs75588192	12	133048600	132472014	G	A	Coronary Artery Disease	all	additive	Aragam et al.	0.1369	780479	130895	0.0294229	0.00854115	0.0005714	3.44484	log(OR)
rs7327867	13	32968591	32394454	A	G	Coronary Artery Disease	all	additive	Aragam et al.	0.4751	1165540	181522	0.0104166	0.00488464	0.03296	2.13253	log(OR)
rs7330899	13	95223400	94571146	G	A	Coronary Artery Disease	all	additive	Aragam et al.	0.2395	1154300	177903	0.000556406	0.00582083	0.9238	0.0955887	log(OR)
rs4771674	13	111039070	110386723	G	A	Coronary Artery Disease	all	additive	Aragam et al.	0.3924	1162780	180250	0.0297677	0.00505353	3.851e-09	5.89047	log(OR)
rs7140110	13	114544024	113841051	T	C	Coronary Artery Disease	all	additive	Aragam et al.	0.3016	1114700	161875	0.0181049	0.00564831	0.001349	3.20536	log(OR)
rs6573778	14	24872209	24403003	C	T	Coronary Artery Disease	all	additive	Aragam et al.	0.472	1130880	167710	0.00299419	0.00528117	0.5707	0.566955	log(OR)
rs10141892	14	35184323	34715117	C	T	Coronary Artery Disease	all	additive	Aragam et al.	0.4132	1163550	179907	-0.00356119	0.00500069	0.4764	0.712138	log(OR)
rs12879147	14	64227596	63760878	G	A	Coronary Artery Disease	all	additive	Aragam et al.	0.1182	1163850	180914	-0.00618776	0.00772529	0.4231	0.800975	log(OR)
rs12897637	14	64239351	63772633	T	C	Coronary Artery Disease	all	additive	Aragam et al.	0.1604	1165660	181521	-0.00193038	0.00677755	0.7758	0.28482	log(OR)
rs7157399	14	70846954	70380237	C	T	Coronary Artery Disease	all	additive	Aragam et al.	0.143	1162450	180148	-0.0116186	0.00719364	0.1063	1.61512	log(OR)
rs11158871	14	71091142	70624425	C	T	Coronary Artery Disease	all	additive	Aragam et al.	0.3184	1154910	178581	-0.0233034	0.00535163	1.334e-05	4.35444	log(OR)
rs17580	14	94847262	94380925	T	A	Coronary Artery Disease	all	additive	Aragam et al.	0.0432	1111700	157293	-0.0078861	0.0137018	0.5649	0.575552	log(OR)
rs2413926	15	49336477	49044280	T	A	Coronary Artery Disease	all	additive	Aragam et al.	0.3639	1165590	181521	-0.0081066	0.00513549	0.1144	1.57855	log(OR)
rs11639111	15	49749735	49457538	C	T	Coronary Artery Disease	all	additive	Aragam et al.	0.3874	1143160	171156	-0.0123123	0.00520045	0.01791	2.36755	log(OR)
rs72749499	15	57295579	57003381	A	G	Coronary Artery Disease	all	additive	Aragam et al.	0.072	1164760	181288	0.0126102	0.00956389	0.1873	1.31852	log(OR)
rs588136	15	58730498	58438299	T	C	Coronary Artery Disease	all	additive	Aragam et al.	0.2194	1165520	181521	0.0370104	0.00600168	6.974e-10	6.16668	log(OR)
rs11636087	15	63788267	63496068	T	C	Coronary Artery Disease	all	additive	Aragam et al.	0.2863	1165600	181520	0.000997509	0.00556104	0.8576	0.179374	log(OR)
rs2290572	15	75130573	74838232	G	A	Coronary Artery Disease	all	additive	Aragam et al.	0.4068	1165540	181521	0.00503482	0.00501538	0.3154	1.00388	log(OR)
rs57900082	16	11679101	11585245	A	G	Coronary Artery Disease	all	additive	Aragam et al.	0.1781	1165040	181243	0.0103698	0.00658749	0.1154	1.57416	log(OR)
rs1870293	16	30970941	30959620	C	T	Coronary Artery Disease	all	additive	Aragam et al.	0.3797	1160530	180512	-0.00130882	0.00512645	0.7985	0.255307	log(OR)
rs2199036	16	31006972	30995651	C	T	Coronary Artery Disease	all	additive	Aragam et al.	0.3797	1160580	180511	-0.00279297	0.005125	0.5858	0.544969	log(OR)
rs247617	16	56990716	56956804	C	A	Coronary Artery Disease	all	additive	Aragam et al.	0.3168	1164080	181012	-0.0335888	0.00528902	2.144e-10	6.35066	log(OR)
rs183130	16	56991363	56957451	C	T	Coronary Artery Disease	all	additive	Aragam et al.	0.3174	1164100	181017	-0.0338837	0.00528416	1.433e-10	6.41231	log(OR)
rs79206176	16	70791349	70757446	C	A	Coronary Artery Disease	all	additive	Aragam et al.	0.0859	1139020	171863	0.00164863	0.00997289	0.8687	0.165312	log(OR)
rs2434885	16	71583859	71549956	C	T	Coronary Artery Disease	all	additive	Aragam et al.	0.1975	1156330	178735	-0.0168997	0.00630659	0.007369	2.67968	log(OR)
rs34042070	16	72101525	72067626	C	G	Coronary Artery Disease	all	additive	Aragam et al.	0.2053	1162860	180250	0.0349688	0.00613698	1.212e-08	5.69805	log(OR)
rs35449889	16	72624210	72590311	G	T	Coronary Artery Disease	all	additive	Aragam et al.	0.0694	1155450	178502	0.0280959	0.0100976	0.005395	2.78243	log(OR)
rs4782568	16	83980529	83946924	C	G	Coronary Artery Disease	all	additive	Aragam et al.	0.4491	1156250	176097	0.000630307	0.0051546	0.9027	0.122281	log(OR)
rs74035509	16	88567333	88500925	C	T	Coronary Artery Disease	all	additive	Aragam et al.	0.0847	1122080	162610	0.0221409	0.00944261	0.01904	2.34479	log(OR)
rs34460487	17	4685228	4781933	G	A	Coronary Artery Disease	all	additive	Aragam et al.	0.3229	1162390	179980	0.0163753	0.00543067	0.002567	3.01533	log(OR)
rs55714927	17	7080316	7176997	C	T	Coronary Artery Disease	all	additive	Aragam et al.	0.1923	1158160	177561	-0.0222611	0.00660027	0.0007442	3.37276	log(OR)
rs2270445	17	8219478	8316160	A	G	Coronary Artery Disease	all	additive	Aragam et al.	0.4881	1140340	169881	0.0137091	0.00510507	0.007244	2.6854	log(OR)
rs28811342	17	18125845	18222531	T	C	Coronary Artery Disease	all	additive	Aragam et al.	0.1997	1160860	179422	0.0102216	0.00617551	0.09789	1.65518	log(OR)
rs704	17	26694861	28367840	G	A	Coronary Artery Disease	all	additive	Aragam et al.	0.4847	1162750	179881	0.00935534	0.00493555	0.05803	1.8955	log(OR)
rs57529153	17	27011560	28684542	T	A	Coronary Artery Disease	all	additive	Aragam et al.	0.0899	1165690	181521	-0.0214153	0.0085282	0.01204	2.51112	log(OR)
rs56336338	17	27645258	29318240	G	A	Coronary Artery Disease	all	additive	Aragam et al.	0.1347	1164720	181287	-0.014114	0.00729137	0.0529	1.93572	log(OR)
rs12945708	17	29398008	31070990	C	T	Coronary Artery Disease	all	additive	Aragam et al.	0.3089	1163250	179718	-0.00938161	0.00538949	0.08173	1.74072	log(OR)
rs4494610	17	29429555	31102537	G	A	Coronary Artery Disease	all	additive	Aragam et al.	0.3153	1163260	179718	-0.00986123	0.0053213	0.06386	1.85316	log(OR)
rs12603290	17	45650196	47572830	C	T	Coronary Artery Disease	all	additive	Aragam et al.	0.4928	1163290	179718	0.0192554	0.00497598	0.000109	3.86967	log(OR)
rs8072100	17	45674687	47597321	T	A	Coronary Artery Disease	all	additive	Aragam et al.	0.4903	1165560	181521	0.0188699	0.0049307	0.0001297	3.82702	log(OR)
rs7225635	17	46645325	48567963	A	G	Coronary Artery Disease	all	additive	Aragam et al.	0.3594	1165530	181521	-0.000885088	0.00512347	0.8628	0.172752	log(OR)
rs2288278	17	46661292	48583930	A	G	Coronary Artery Disease	all	additive	Aragam et al.	0.3613	1143100	171156	-0.00223756	0.00499564	0.6542	0.447903	log(OR)
rs9332408	17	65108987	67112871	T	C	Coronary Artery Disease	all	additive	Aragam et al.	0.486	1162760	180243	0.0143065	0.00495575	0.003891	2.88684	log(OR)
rs78186330	17	66004715	68008599	G	A	Coronary Artery Disease	all	additive	Aragam et al.	0.2137	1108480	165990	0.0213782	0.00624419	0.0006178	3.42369	log(OR)
rs75910690	17	67668868	69672727	C	T	Coronary Artery Disease	all	additive	Aragam et al.	0.0281	1131350	168866	-0.00160975	0.0164345	0.922	0.0979492	log(OR)
rs7209235	17	73759552	75763471	A	G	Coronary Artery Disease	all	additive	Aragam et al.	0.2968	1163540	179906	-0.016078	0.00553157	0.003654	2.9066	log(OR)
rs11657987	17	76387363	78391282	G	T	Coronary Artery Disease	all	additive	Aragam et al.	0.4849	1162750	180249	0.00184169	0.00495724	0.7103	0.371515	log(OR)
rs2840354	18	9545961	9545963	C	T	Coronary Artery Disease	all	additive	Aragam et al.	0.1903	1165670	181522	-0.00067028	0.00626908	0.9149	0.106918	log(OR)
rs80204526	18	47066144	49539774	C	A	Coronary Artery Disease	all	additive	Aragam et al.	0.0108	1111850	159224	-0.0906989	0.0266084	0.0006528	3.40866	log(OR)
rs77960347	18	47109955	49583585	A	G	Coronary Artery Disease	all	additive	Aragam et al.	0.0123	1133320	170178	-0.0868659	0.0233253	0.000196	3.7241	log(OR)
rs4807570	19	1123652	1123653	G	A	Coronary Artery Disease	all	additive	Aragam et al.	0.2121	1155300	176943	-0.0084544	0.0060414	0.1617	1.39941	log(OR)
rs1736177	19	2791624	2791626	C	T	Coronary Artery Disease	all	additive	Aragam et al.	0.3199	1164060	181014	0.00543384	0.00527709	0.3031	1.0297	log(OR)
rs34054295	19	4478062	4478065	G	A	Coronary Artery Disease	all	additive	Aragam et al.	0.3943	1160540	180508	-0.000557252	0.0051143	0.9132	0.108959	log(OR)
rs571497	19	7827830	7762944	G	A	Coronary Artery Disease	all	additive	Aragam et al.	0.1534	1131910	167541	-0.0144767	0.0072539	0.04596	1.99572	log(OR)
rs11542916	19	10694720	10584044	G	A	Coronary Artery Disease	all	additive	Aragam et al.	0.0571	1155390	178133	-0.0365437	0.0109903	0.0008839	3.3251	log(OR)
rs73015024	19	11197598	11086922	G	T	Coronary Artery Disease	all	additive	Aragam et al.	0.1068	1158280	179823	-0.112644	0.00815591	2.177e-43	13.8114	log(OR)
rs660247	19	15796507	15685697	G	A	Coronary Artery Disease	all	additive	Aragam et al.	0.4655	1161600	179128	0.00189501	0.00494011	0.7013	0.383598	log(OR)
rs4808766	19	18335715	18224905	G	C	Coronary Artery Disease	all	additive	Aragam et al.	0.2489	1165320	181418	-0.0110908	0.00571582	0.05234	1.94037	log(OR)
rs58542926	19	19379549	19268740	C	T	Coronary Artery Disease	all	additive	Aragam et al.	0.0747	1159480	178645	-0.0412159	0.00942013	1.213e-05	4.3753	log(OR)
rs8107974	19	19388500	19277691	A	T	Coronary Artery Disease	all	additive	Aragam et al.	0.0796	1161930	179383	-0.0396878	0.00919706	1.594e-05	4.31527	log(OR)
rs75916629	19	20213781	20102972	A	G	Coronary Artery Disease	all	additive	Aragam et al.	0.0257	1040300	128815	-0.0268522	0.0197791	0.1746	1.3576	log(OR)
rs187551406	19	20737538	20554732	C	T	Coronary Artery Disease	all	additive	Aragam et al.	0.0245	1122080	162725	0.00221703	0.0175559	0.8995	0.126284	log(OR)
rs147791730	19	33864260	33373354	G	A	Coronary Artery Disease	all	additive	Aragam et al.	0.0299	1121110	162916	0.0110677	0.0153119	0.4698	0.722816	log(OR)
rs2316205	19	41346768	40840863	T	C	Coronary Artery Disease	all	additive	Aragam et al.	0.4733	1135060	176060	-6.70828e-05	0.00514688	0.9896	0.0130337	log(OR)
rs76989105	19	44388711	43884559	G	C	Coronary Artery Disease	all	additive	Aragam et al.	0.0137	941265	104986	0.0489904	0.0278519	0.07858	1.75896	log(OR)
rs62116778	19	44894070	44389907	G	T	Coronary Artery Disease	all	additive	Aragam et al.	0.036	1088360	155289	-0.049922	0.014775	0.000728	3.37881	log(OR)
rs7412	19	45412079	44908822	C	T	Coronary Artery Disease	all	additive	Aragam et al.	0.0747	1145970	174974	-0.153684	0.00986593	1.039e-54	15.5773	log(OR)
rs7255743	19	46018119	45514861	G	A	Coronary Artery Disease	all	additive	Aragam et al.	0.0167	1113770	161389	-0.076059	0.0216164	0.0004339	3.51857	log(OR)
rs3764613	19	46896217	46392960	G	A	Coronary Artery Disease	all	additive	Aragam et al.	0.4532	1162730	179880	0.00483793	0.00501921	0.3351	0.963882	log(OR)
rs281377	19	49206603	48703346	C	T	Coronary Artery Disease	all	additive	Aragam et al.	0.434	1164020	181014	-0.0139541	0.00499393	0.005203	2.7942	log(OR)
rs10406304	19	57010947	56499578	G	T	Coronary Artery Disease	all	additive	Aragam et al.	0.2832	1165520	181520	-0.00575735	0.00550572	0.2957	1.0457	log(OR)
rs35081008	19	58662235	58150868	C	T	Coronary Artery Disease	all	additive	Aragam et al.	0.1602	1153400	177673	-0.0158104	0.00685382	0.02107	2.3068	log(OR)
rs73075609	20	5580789	5600143	C	T	Coronary Artery Disease	all	additive	Aragam et al.	0.0283	1113440	158756	0.0288117	0.0168078	0.08649	1.71419	log(OR)
rs438568	20	12958687	12978039	G	A	Coronary Artery Disease	all	additive	Aragam et al.	0.393	1165530	181523	-0.0164013	0.00502137	0.00109	3.26631	log(OR)
rs2618566	20	17844684	17864040	T	G	Coronary Artery Disease	all	additive	Aragam et al.	0.3501	1161180	179378	0.0159008	0.00525335	0.002472	3.02679	log(OR)
rs1044573	20	25206654	25226018	A	G	Coronary Artery Disease	all	additive	Aragam et al.	0.4949	1165550	181521	0.0109024	0.00491677	0.0266	2.2174	log(OR)
rs2104417	20	34127871	35540122	G	A	Coronary Artery Disease	all	additive	Aragam et al.	0.1418	1140430	169519	0.00332559	0.00730259	0.6488	0.455398	log(OR)
rs7261820	20	34160840	35572918	G	A	Coronary Artery Disease	all	additive	Aragam et al.	0.1474	1165680	181523	0.00454258	0.0069369	0.5126	0.654843	log(OR)
rs6119704	20	34768194	36180272	C	G	Coronary Artery Disease	all	additive	Aragam et al.	0.0435	1145840	173441	0.0104526	0.0125708	0.4057	0.831497	log(OR)
rs1883711	20	39179822	40551182	G	C	Coronary Artery Disease	all	additive	Aragam et al.	0.0354	1125380	163388	0.0936468	0.0152007	7.243e-10	6.16068	log(OR)
rs6102287	20	39744650	41116010	A	G	Coronary Artery Disease	all	additive	Aragam et al.	0.4771	1163580	179907	0.0161045	0.00492412	0.001073	3.27054	log(OR)
rs56275254	20	40253910	41625271	A	G	Coronary Artery Disease	all	additive	Aragam et al.	0.0536	1149140	175702	0.0291908	0.0113518	0.01013	2.57146	log(OR)
rs6016590	20	40265082	41636443	A	G	Coronary Artery Disease	all	additive	Aragam et al.	0.4731	1165540	181523	0.006151	0.00496348	0.2153	1.23925	log(OR)
rs58847685	20	44544947	45916308	T	C	Coronary Artery Disease	all	additive	Aragam et al.	0.1892	1165660	181523	-0.011987	0.00624445	0.0549	1.91963	log(OR)
rs3843763	20	44548193	45919554	C	T	Coronary Artery Disease	all	additive	Aragam et al.	0.2705	1142330	180516	0.02368	0.00554152	1.927e-05	4.27319	log(OR)
rs6019547	20	47561091	48944554	G	A	Coronary Artery Disease	all	additive	Aragam et al.	0.3159	1165610	181523	-0.0114129	0.00527819	0.0306	2.16227	log(OR)
rs2295027	20	47582884	48966347	G	A	Coronary Artery Disease	all	additive	Aragam et al.	0.3173	1165610	181523	-0.0110597	0.00526229	0.03558	2.10168	log(OR)
rs6090040	20	62692060	64060707	C	A	Coronary Artery Disease	all	additive	Aragam et al.	0.4844	1150410	177395	0.0240051	0.00507812	2.277e-06	4.72717	log(OR)
rs2833487	21	33087863	31715550	A	G	Coronary Artery Disease	all	additive	Aragam et al.	0.0514	1150040	175932	0.0192163	0.0116454	0.09892	1.65011	log(OR)
rs1963676	21	40709960	39338034	T	C	Coronary Artery Disease	all	additive	Aragam et al.	0.4288	1165530	181520	-0.00659924	0.00493324	0.181	1.33771	log(OR)
rs5746498	22	18435794	17953028	T	C	Coronary Artery Disease	all	additive	Aragam et al.	0.2429	1143080	171153	0.0161948	0.00599494	0.006904	2.70142	log(OR)
rs5998509	22	21917479	21563190	C	T	Coronary Artery Disease	all	additive	Aragam et al.	0.2043	1137930	163397	-0.00767712	0.00631998	0.2245	1.21474	log(OR)
rs132646	22	36550067	36154019	C	T	Coronary Artery Disease	all	additive	Aragam et al.	0.1691	1115410	153033	0.0175441	0.00711322	0.01365	2.46641	log(OR)
rs138335	22	41227086	40831082	G	C	Coronary Artery Disease	all	additive	Aragam et al.	0.3431	1165240	181416	-0.00515106	0.0051994	0.3218	0.990703	log(OR)
rs138352	22	41268925	40872921	G	T	Coronary Artery Disease	all	additive	Aragam et al.	0.3432	1165530	181518	-0.00522463	0.0051671	0.312	1.01113	log(OR)
rs3747207	22	44324855	43928975	G	A	Coronary Artery Disease	all	additive	Aragam et al.	0.2264	1165630	181518	-0.0254899	0.00586228	1.373e-05	4.34812	log(OR)
rs4253762	22	46622566	46226669	A	G	Coronary Artery Disease	all	additive	Aragam et al.	0.1052	1130770	166704	0.0272972	0.00838679	0.001135	3.25479	log(OR)
rs9616822	22	50840573	50402144	G	A	Coronary Artery Disease	all	additive	Aragam et al.	0.362	1158880	178774	0.000614717	0.00526224	0.907	0.116817	log(OR)
rs4661359	1	16513153	16186658	T	C	Coronary Artery Disease	females	additive	Aragam et al.	0.377138	333413		0.003652	0.011182	0.744003	0.326596	log(OR)
rs2992752	1	18808526	18482032	C	A	Coronary Artery Disease	females	additive	Aragam et al.	0.370378	333365		0.000738	0.011178	0.947308	0.0660225	log(OR)
rs612177	1	23792009	23465516	T	G	Coronary Artery Disease	females	additive	Aragam et al.	0.108098	320362		0.021164	0.019433	0.2761	1.08908	log(OR)
rs35345536	1	25766488	25439997	G	A	Coronary Artery Disease	females	additive	Aragam et al.	0.452995	333449		-0.003967	0.01087	0.71515	0.364949	log(OR)
rs41311276	1	26387625	26061134	A	C	Coronary Artery Disease	females	additive	Aragam et al.	0.175284	331915		-0.021397	0.014456	0.138807	1.48015	log(OR)
rs114165349	1	27021913	26695422	G	C	Coronary Artery Disease	females	additive	Aragam et al.	0.024232	327185		0.060235	0.036455	0.098474	1.65231	log(OR)
rs17853159	1	45810865	45345193	G	A	Coronary Artery Disease	females	additive	Aragam et al.	0.078409	321739		-0.052747	0.021633	0.014779	2.43827	log(OR)
rs76564042	1	54849397	54383724	T	C	Coronary Artery Disease	females	additive	Aragam et al.	0.010089	312758		-0.050118	0.064964	0.440427	0.771473	log(OR)
rs12043403	1	55431933	54966260	T	C	Coronary Artery Disease	females	additive	Aragam et al.	0.096623	330048		-0.008391	0.019492	0.666852	0.430484	log(OR)
rs12409233	1	55436599	54970926	G	C	Coronary Artery Disease	females	additive	Aragam et al.	0.089159	320650		-0.011878	0.020666	0.565465	0.57476	log(OR)
rs11206498	1	55437104	54971431	A	G	Coronary Artery Disease	females	additive	Aragam et al.	0.326079	332290		0.009597	0.011594	0.407819	0.827756	log(OR)
rs890576	1	55452897	54987224	C	G	Coronary Artery Disease	females	additive	Aragam et al.	0.209263	331768		0.00428	0.013602	0.753018	0.31466	log(OR)
rs17111474	1	55479967	55014294	C	T	Coronary Artery Disease	females	additive	Aragam et al.	0.297752	328797		0.007228	0.012498	0.563048	0.578333	log(OR)
rs2495503	1	55485917	55020244	G	A	Coronary Artery Disease	females	additive	Aragam et al.	0.264984	332279		0.041747	0.012376	0.000747	3.37322	log(OR)
rs11206507	1	55486117	55020444	G	A	Coronary Artery Disease	females	additive	Aragam et al.	0.147687	332284		0.04767	0.015413	0.00199	3.09284	log(OR)
rs12117661	1	55487346	55021673	C	G	Coronary Artery Disease	females	additive	Aragam et al.	0.244451	331819		-0.049347	0.012834	0.000122	3.84502	log(OR)
rs34232196	1	55489542	55023869	C	T	Coronary Artery Disease	females	additive	Aragam et al.	0.244334	331664		-0.050517	0.012833	8.34e-05	3.93649	log(OR)
rs12739979	1	55496648	55030975	C	T	Coronary Artery Disease	females	additive	Aragam et al.	0.240592	326424		0.002538	0.013823	0.854318	0.183607	log(OR)
rs2495491	1	55498428	55032755	T	G	Coronary Artery Disease	females	additive	Aragam et al.	0.260171	331503		0.026645	0.012584	0.034254	2.11737	log(OR)
rs72660548	1	55500978	55035305	C	G	Coronary Artery Disease	females	additive	Aragam et al.	0.017931	315706		0.075656	0.045483	0.096232	1.66339	log(OR)
rs17111503	1	55503448	55037775	A	G	Coronary Artery Disease	females	additive	Aragam et al.	0.26386	331607		0.022342	0.012525	0.074466	1.78379	log(OR)
rs2479408	1	55504188	55038515	C	G	Coronary Artery Disease	females	additive	Aragam et al.	0.20823	329896		-0.020016	0.013938	0.150985	1.43607	log(OR)
rs11591147	1	55505647	55039974	G	T	Coronary Artery Disease	females	additive	Aragam et al.	0.015908	312101		-0.154785	0.051188	0.002506	3.02385	log(OR)
rs11583680	1	55505668	55039995	C	T	Coronary Artery Disease	females	additive	Aragam et al.	0.134809	331013		-0.029103	0.016071	0.070159	1.8109	log(OR)
rs531701	1	55513725	55048052	A	T	Coronary Artery Disease	females	additive	Aragam et al.	0.182001	330028		-0.026669	0.014408	0.064173	1.85099	log(OR)
rs693668	1	55521109	55055436	A	G	Coronary Artery Disease	females	additive	Aragam et al.	0.360615	327846		-0.016415	0.011435	0.151133	1.43551	log(OR)
rs472495	1	55521313	55055640	T	G	Coronary Artery Disease	females	additive	Aragam et al.	0.360036	332642		-0.017585	0.011418	0.123532	1.54011	log(OR)
rs562556	1	55524237	55058564	A	G	Breast Cancer	females	additive	FinnGen + UKB	0.174459	419433	30593	0.0172	0.0115	0.136	1.49565	log(OR)
rs41297885	1	55526840	55061167	C	G	Coronary Artery Disease	females	additive	Aragam et al.	0.034731	315705		-0.052519	0.033163	0.113263	1.58366	log(OR)
rs28385715	1	55532142	55066469	T	G	Coronary Artery Disease	females	additive	Aragam et al.	0.024126	312075		0.087849	0.041985	0.036421	2.09239	log(OR)
rs77011887	1	55534271	55068598	C	T	Coronary Artery Disease	females	additive	Aragam et al.	0.018873	324006		0.015533	0.043574	0.7215	0.356474	log(OR)
rs142116310	1	55536386	55070713	G	A	Coronary Artery Disease	females	additive	Aragam et al.	0.011849	326665		-0.016428	0.056153	0.769867	0.292558	log(OR)
rs115465289	1	55580914	55115241	G	A	Coronary Artery Disease	females	additive	Aragam et al.	0.033092	326915		-0.077366	0.032997	0.019067	2.34464	log(OR)
rs138779133	1	55604404	55138731	A	G	Coronary Artery Disease	females	additive	Aragam et al.	0.025557	315709		-0.061504	0.037763	0.103373	1.62868	log(OR)
rs79494709	1	55608984	55143311	G	C	Coronary Artery Disease	females	additive	Aragam et al.	0.05056	317688		-0.009805	0.027681	0.723198	0.354214	log(OR)
rs55817205	1	55609056	55143383	G	A	Coronary Artery Disease	females	additive	Aragam et al.	0.010853	323608		0.063899	0.05823	0.272464	1.09736	log(OR)
rs115394954	1	56474336	56008663	T	C	Coronary Artery Disease	females	additive	Aragam et al.	0.023908	326458		-0.081057	0.03833	0.034476	2.11471	log(OR)
rs17457613	1	56715853	56250181	G	C	Coronary Artery Disease	females	additive	Aragam et al.	0.022564	327038		-0.091646	0.039463	0.020236	2.32233	log(OR)
rs17121798	1	61675857	61210185	C	G	Coronary Artery Disease	females	additive	Aragam et al.	0.073779	331474		-0.033895	0.021415	0.113471	1.58277	log(OR)
rs598253	1	62911341	62445670	T	C	Coronary Artery Disease	females	additive	Aragam et al.	0.353622	333235		0.01392	0.011426	0.223135	1.21827	log(OR)
rs12042319	1	63049819	62584148	G	A	Coronary Artery Disease	females	additive	Aragam et al.	0.347768	328652		0.016231	0.011429	0.155548	1.42016	log(OR)
rs72954738	1	92467741	92002184	A	C	Coronary Artery Disease	females	additive	Aragam et al.	0.085499	321871		-0.010526	0.02059	0.60921	0.511219	log(OR)
rs11164605	1	92946479	92480922	A	G	Coronary Artery Disease	females	additive	Aragam et al.	0.201219	333382		-0.000678	0.013467	0.959853	0.0503453	log(OR)
rs2391159	1	92971951	92506394	C	T	Coronary Artery Disease	females	additive	Aragam et al.	0.201066	333430		-0.000669	0.013439	0.96028	0.0497805	log(OR)
rs56111229	1	107566689	107024067	T	A	Coronary Artery Disease	females	additive	Aragam et al.	0.340556	332017		0.028147	0.011581	0.015098	2.43045	log(OR)
rs2232015	1	107599258	107056636	A	T	Coronary Artery Disease	females	additive	Aragam et al.	0.332764	333188		0.025907	0.011522	0.024573	2.24848	log(OR)
rs12740374	1	109817590	109274968	G	T	Coronary Artery Disease	females	additive	Aragam et al.	0.221636	333414		-0.06543	0.01299	4.82e-07	5.03695	log(OR)
rs1910485	1	114490635	113948013	G	A	Coronary Artery Disease	females	additive	Aragam et al.	0.25402	333022		-0.015731	0.012432	0.205735	1.26536	log(OR)
rs10788873	1	150250534	150278123	A	T	Coronary Artery Disease	females	additive	Aragam et al.	0.467679	333214		0.010942	0.01085	0.313182	1.00848	log(OR)
rs267733	1	150958836	150986360	A	G	Coronary Artery Disease	females	additive	Aragam et al.	0.15538	332055		0.008976	0.014988	0.549265	0.598879	log(OR)
rs4971077	1	155128717	155156241	T	C	Coronary Artery Disease	females	additive	Aragam et al.	0.47882	333443		-0.016616	0.010848	0.125599	1.53171	log(OR)
rs4971054	1	155130258	155157782	T	G	Coronary Artery Disease	females	additive	Aragam et al.	0.407372	333399		-0.002268	0.01104	0.837244	0.205435	log(OR)
rs12045893	1	158530416	158560626	C	T	Coronary Artery Disease	females	additive	Aragam et al.	0.250799	333390		0.000707	0.01251	0.954932	0.0565148	log(OR)
rs2244101	1	182156079	182186944	C	G	Coronary Artery Disease	females	additive	Aragam et al.	0.327229	333459		0.001977	0.011509	0.863593	0.171779	log(OR)
rs1689801	1	182165484	182196349	G	A	Coronary Artery Disease	females	additive	Aragam et al.	0.326799	333431		0.00171	0.011522	0.882012	0.148412	log(OR)
rs2296288	1	183072590	183103455	C	T	Coronary Artery Disease	females	additive	Aragam et al.	0.43018	333335		-0.000992	0.010929	0.927648	0.0907677	log(OR)
rs2642438	1	220970028	220796686	G	A	Coronary Artery Disease	females	additive	Aragam et al.	0.290726	332928		0.006574	0.011983	0.583328	0.548611	log(OR)
rs12117480	1	224451838	224264136	C	A	Coronary Artery Disease	females	additive	Aragam et al.	0.03732	327001		0.060631	0.030723	0.048457	1.97347	log(OR)
rs2587534	1	234849339	234713592	A	G	Coronary Artery Disease	females	additive	Aragam et al.	0.472689	321517		-0.024678	0.011684	0.034699	2.11212	log(OR)
rs553427	1	234852760	234717013	T	C	Coronary Artery Disease	females	additive	Aragam et al.	0.47309	328263		-0.016477	0.010901	0.130644	1.51151	log(OR)
rs59372965	2	17948215	17766948	A	G	Coronary Artery Disease	females	additive	Aragam et al.	0.104418	333473		-0.026566	0.017694	0.133231	1.50141	log(OR)
rs870527	2	20369701	20169940	T	A	Coronary Artery Disease	females	additive	Aragam et al.	0.482303	333366		-0.013413	0.010831	0.215533	1.23839	log(OR)
rs7575840	2	21273490	21050618	G	T	Coronary Artery Disease	females	additive	Aragam et al.	0.341299	328643		0.013979	0.011553	0.226247	1.20999	log(OR)
rs55701660	2	21877238	21654366	C	T	Coronary Artery Disease	females	additive	Aragam et al.	0.141797	327304		-0.019469	0.016991	0.251831	1.14584	log(OR)
rs1260326	2	27730940	27508073	C	T	Coronary Artery Disease	females	additive	Aragam et al.	0.384665	333186		0.006611	0.011135	0.552707	0.593714	log(OR)
rs10175826	2	28261384	28038517	A	G	Coronary Artery Disease	females	additive	Aragam et al.	0.221209	333384		0.015549	0.013092	0.234959	1.18767	log(OR)
rs72613899	2	43467835	43240696	G	A	Coronary Artery Disease	females	additive	Aragam et al.	0.163762	331590		-0.008394	0.014948	0.574445	0.561547	log(OR)
rs7595299	2	43480317	43253178	G	A	Coronary Artery Disease	females	additive	Aragam et al.	0.152503	319853		-0.006479	0.016442	0.693571	0.394052	log(OR)
rs4299376	2	44072576	43845437	T	G	Coronary Artery Disease	females	additive	Aragam et al.	0.313236	331408		0.042661	0.011714	0.000273	3.64188	log(OR)
rs4671050	2	62988169	62761034	G	T	Coronary Artery Disease	females	additive	Aragam et al.	0.313391	333343		-0.017885	0.011658	0.124977	1.53414	log(OR)
rs12993804	2	63494689	63267554	T	A	Coronary Artery Disease	females	additive	Aragam et al.	0.281695	332096		-0.017734	0.012108	0.143005	1.46465	log(OR)
rs13032049	2	63581507	63354372	A	G	Coronary Artery Disease	females	additive	Aragam et al.	0.27555	331939		-0.018593	0.012213	0.127892	1.52239	log(OR)
rs954680	2	64913045	64685911	G	C	Coronary Artery Disease	females	additive	Aragam et al.	0.302047	331955		-0.004435	0.011978	0.711196	0.370262	log(OR)
rs2970901	2	88428834	88129315	G	T	Coronary Artery Disease	females	additive	Aragam et al.	0.439302	321651		-0.010811	0.011771	0.35841	0.918444	log(OR)
rs10185855	2	101642260	101025798	A	G	Coronary Artery Disease	females	additive	Aragam et al.	0.362413	333021		-0.021832	0.011249	0.052293	1.94079	log(OR)
rs2683804	2	109064354	108447898	G	A	Coronary Artery Disease	females	additive	Aragam et al.	0.192715	333425		-0.01293	0.013776	0.347933	0.938589	log(OR)
rs1992172	2	109093836	108477380	A	G	Coronary Artery Disease	females	additive	Aragam et al.	0.192943	333412		-0.011156	0.013765	0.417674	0.810461	log(OR)
rs6734238	2	113841030	113083453	A	G	Coronary Artery Disease	females	additive	Aragam et al.	0.402741	328445		-0.00335	0.011014	0.760978	0.304158	log(OR)
rs150474434	2	118845121	118087545	G	A	Coronary Artery Disease	females	additive	Aragam et al.	0.095917	320609		-0.022882	0.020053	0.253813	1.14108	log(OR)
rs17050272	2	121306440	120548864	G	A	Coronary Artery Disease	females	additive	Aragam et al.	0.404388	329486		-0.003864	0.011414	0.734955	0.338532	log(OR)
rs62171443	2	135594221	134836651	T	C	Coronary Artery Disease	females	additive	Aragam et al.	0.263647	325314		-0.007912	0.013564	0.5597	0.583309	log(OR)
rs12614487	2	158434569	157578057	C	T	Coronary Artery Disease	females	additive	Aragam et al.	0.077375	331570		-0.003477	0.02063	0.86615	0.168541	log(OR)
rs10187501	2	165532454	164675944	A	G	Coronary Artery Disease	females	additive	Aragam et al.	0.347635	333226		-0.035038	0.011421	0.002164	3.06786	log(OR)
rs10184673	2	169827796	168971286	A	G	Coronary Artery Disease	females	additive	Aragam et al.	0.403252	333399		-0.008887	0.011013	0.419681	0.806955	log(OR)
rs12693968	2	203302627	202437904	G	A	Coronary Artery Disease	females	additive	Aragam et al.	0.259318	333399		-0.011217	0.012435	0.366999	0.902051	log(OR)
rs140201293	2	204015972	203151249	T	C	Coronary Artery Disease	females	additive	Aragam et al.	0.121513	332268		0.072021	0.016499	1.29e-05	4.36517	log(OR)
rs13076933	3	12327431	12285932	T	G	Coronary Artery Disease	females	additive	Aragam et al.	0.254681	331602		-0.024531	0.012672	0.052911	1.93584	log(OR)
rs709147	3	12448940	12407441	A	G	Coronary Artery Disease	females	additive	Aragam et al.	0.372966	332251		-0.016681	0.011256	0.138338	1.48197	log(OR)
rs6792725	3	24520283	24478792	G	A	Coronary Artery Disease	females	additive	Aragam et al.	0.308499	313255		-0.016951	0.013161	0.197739	1.28797	log(OR)
rs62252137	3	32512038	32470546	T	C	Coronary Artery Disease	females	additive	Aragam et al.	0.063862	333185		-0.050779	0.022394	0.02338	2.26753	log(OR)
rs9824286	3	32516218	32474726	G	A	Coronary Artery Disease	females	additive	Aragam et al.	0.07346	333170		-0.03383	0.021049	0.108014	1.6072	log(OR)
rs13621	3	52558133	52524117	T	C	Coronary Artery Disease	females	additive	Aragam et al.	0.450234	333410		0.031724	0.010872	0.003536	2.91795	log(OR)
rs11709976	3	58325347	58339620	A	G	Coronary Artery Disease	females	additive	Aragam et al.	0.091113	333455		-0.033402	0.018789	0.075451	1.77774	log(OR)
rs71311871	3	58420613	58434886	A	G	Coronary Artery Disease	females	additive	Aragam et al.	0.081934	332248		-0.0352	0.019794	0.075354	1.77832	log(OR)
rs12630829	3	119756170	120037323	A	G	Coronary Artery Disease	females	additive	Aragam et al.	0.183042	333407		-0.005024	0.013972	0.719154	0.359576	log(OR)
rs9837149	3	122230845	122511998	G	C	Coronary Artery Disease	females	additive	Aragam et al.	0.160837	332312		0.016052	0.014946	0.282802	1.074	log(OR)
rs9841897	3	122282569	122563722	T	C	Coronary Artery Disease	females	additive	Aragam et al.	0.157037	331824		0.01892	0.015175	0.212466	1.24679	log(OR)
rs2011442	3	124959834	125240990	T	C	Coronary Artery Disease	females	additive	Aragam et al.	0.337473	315614		0.004326	0.012399	0.727165	0.348899	log(OR)
rs56299595	3	129278182	129559339	A	G	Coronary Artery Disease	females	additive	Aragam et al.	0.131618	333296		0.006709	0.016136	0.677562	0.415778	log(OR)
rs74341202	3	132183991	132465147	G	A	Coronary Artery Disease	females	additive	Aragam et al.	0.05373	326402		-0.038855	0.026173	0.137654	1.48455	log(OR)
rs77436593	3	132215771	132496927	G	A	Coronary Artery Disease	females	additive	Aragam et al.	0.08636	333247		-0.004645	0.019289	0.8097	0.240811	log(OR)
rs523118	3	135965888	136247046	G	T	Coronary Artery Disease	females	additive	Aragam et al.	0.231479	333379		-0.060082	0.012871	3.09e-06	4.66801	log(OR)
rs67214626	3	135989376	136270534	C	T	Coronary Artery Disease	females	additive	Aragam et al.	0.338566	333412		0.04455	0.011413	9.57e-05	3.90344	log(OR)
rs9832727	3	142649110	142930268	C	G	Coronary Artery Disease	females	additive	Aragam et al.	0.335755	331282		0.002332	0.011647	0.841304	0.200223	log(OR)
rs9653945	3	142660706	142941864	G	A	Coronary Artery Disease	females	additive	Aragam et al.	0.343626	331953		0.005042	0.011445	0.659567	0.440542	log(OR)
rs6441313	3	160036400	160318612	G	A	Coronary Artery Disease	females	additive	Aragam et al.	0.471812	333347		0.014859	0.010835	0.170238	1.37139	log(OR)
rs13108218	4	3443931	3442204	G	A	Coronary Artery Disease	females	additive	Aragam et al.	0.390238	329702		0.011816	0.011374	0.298848	1.03886	log(OR)
rs59950280	4	3452345	3450618	G	A	Coronary Artery Disease	females	additive	Aragam et al.	0.3362	329377		0.024321	0.011837	0.039928	2.05466	log(OR)
rs4689653	4	7223319	7221592	G	T	Coronary Artery Disease	females	additive	Aragam et al.	0.375874	320409		-0.005502	0.012103	0.649398	0.454598	log(OR)
rs4860987	4	69491284	68625566	A	T	Coronary Artery Disease	females	additive	Aragam et al.	0.252974	306872		-0.00311	0.01561	0.842077	0.199231	log(OR)
rs72663045	4	74177397	73311680	T	G	Coronary Artery Disease	females	additive	Aragam et al.	0.020503	327169		0.083837	0.03871	0.030352	2.16577	log(OR)
rs342467	4	88052219	87131067	C	T	Coronary Artery Disease	females	additive	Aragam et al.	0.397517	333362		0.002411	0.011035	0.82703	0.218487	log(OR)
rs28431971	4	100487315	99566158	G	A	Coronary Artery Disease	females	additive	Aragam et al.	0.253221	333345		-0.001071	0.012378	0.931056	0.0865245	log(OR)
rs28497720	4	100487370	99566213	C	T	Coronary Artery Disease	females	additive	Aragam et al.	0.253121	333360		-0.000519	0.012372	0.96651	0.0419496	log(OR)
rs13107325	4	103188709	102267552	C	T	Coronary Artery Disease	females	additive	Aragam et al.	0.069615	321138		0.022079	0.022923	0.335444	0.963181	log(OR)
rs974801	4	106071064	105149907	A	G	Coronary Artery Disease	females	additive	Aragam et al.	0.367576	328376		0.013447	0.011214	0.230482	1.19913	log(OR)
rs2647249	4	106185663	105264506	T	C	Coronary Artery Disease	females	additive	Aragam et al.	0.19555	321854		0.012403	0.014511	0.392708	0.854731	log(OR)
rs138204164	4	120123417	119202262	C	G	Coronary Artery Disease	females	additive	Aragam et al.	0.125525	333388		-0.019798	0.01633	0.225346	1.21237	log(OR)
rs115421711	5	52083226	52787392	A	G	Coronary Artery Disease	females	additive	Aragam et al.	0.039654	327241		-0.004041	0.028934	0.888905	0.139663	log(OR)
rs116734477	5	52095024	52799190	C	T	Coronary Artery Disease	females	additive	Aragam et al.	0.039619	327243		-0.004801	0.02894	0.868233	0.165895	log(OR)
rs13173241	5	55861359	56565532	G	A	Coronary Artery Disease	females	additive	Aragam et al.	0.199656	333401		0.069473	0.013533	2.9e-07	5.1336	log(OR)
rs9686661	5	55861786	56565959	C	T	Coronary Artery Disease	females	additive	Aragam et al.	0.194479	333342		0.069991	0.013672	3.13e-07	5.11929	log(OR)
rs3010240	5	72010139	72714312	A	C	Coronary Artery Disease	females	additive	Aragam et al.	0.212142	315894		0.022961	0.014388	0.110519	1.59584	log(OR)
rs3010275	5	72014761	72718934	T	G	Coronary Artery Disease	females	additive	Aragam et al.	0.209372	333299		0.020042	0.013366	0.133741	1.49948	log(OR)
rs72768351	5	74582374	75286549	A	G	Coronary Artery Disease	females	additive	Aragam et al.	0.018544	315006		-0.042446	0.049118	0.387504	0.864164	log(OR)
rs1423527	5	74602699	75306874	C	A	Coronary Artery Disease	females	additive	Aragam et al.	0.402517	328647		-0.004487	0.011075	0.685408	0.405147	log(OR)
rs35122945	5	74610293	75314468	A	C	Coronary Artery Disease	females	additive	Aragam et al.	0.066639	328371		-0.046677	0.02394	0.051222	1.94975	log(OR)
rs115664150	5	74614142	75318317	C	T	Coronary Artery Disease	females	additive	Aragam et al.	0.063275	332233		0.024363	0.022555	0.280051	1.08016	log(OR)
rs75240579	5	74624484	75328659	C	T	Coronary Artery Disease	females	additive	Aragam et al.	0.04481	307732		-0.007158	0.031574	0.820641	0.226706	log(OR)
rs17244939	5	74631096	75335271	A	C	Coronary Artery Disease	females	additive	Aragam et al.	0.019593	307677		-0.003497	0.048272	0.942226	0.0724437	log(OR)
rs115169875	5	74633264	75337439	G	A	Coronary Artery Disease	females	additive	Aragam et al.	0.026868	319213		0.009995	0.036997	0.787036	0.270157	log(OR)
rs12916	5	74656539	75360714	T	C	Coronary Artery Disease	females	additive	Aragam et al.	0.401759	333033		0.005561	0.011063	0.615186	0.502667	log(OR)
rs151264833	5	74660755	75364930	C	G	Coronary Artery Disease	females	additive	Aragam et al.	0.024328	327242		0.078566	0.036762	0.032606	2.13715	log(OR)
rs74695562	5	74675951	75380126	T	G	Coronary Artery Disease	females	additive	Aragam et al.	0.043004	315618		-0.021526	0.030876	0.485711	0.697176	log(OR)
rs78587954	5	74677170	75381345	C	G	Coronary Artery Disease	females	additive	Aragam et al.	0.062856	333375		0.034708	0.022358	0.120565	1.55237	log(OR)
rs144083983	5	74683306	75387481	C	T	Coronary Artery Disease	females	additive	Aragam et al.	0.075519	322416		0.04204	0.022865	0.065983	1.83862	log(OR)
rs181668591	5	74689045	75393220	C	T	Coronary Artery Disease	females	additive	Aragam et al.	0.009912	327208		-0.057317	0.057266	0.316862	1.00089	log(OR)
rs180755046	5	74703989	75408164	C	A	Coronary Artery Disease	females	additive	Aragam et al.	0.020399	307674		-0.013909	0.048582	0.774658	0.286299	log(OR)
rs151000110	5	74725216	75429391	G	A	Coronary Artery Disease	females	additive	Aragam et al.	0.056696	331874		0.015989	0.024216	0.509115	0.660266	log(OR)
rs10077187	5	75197694	75901869	C	T	Coronary Artery Disease	females	additive	Aragam et al.	0.273416	332934		-0.014669	0.012148	0.227231	1.20752	log(OR)
rs1525764	5	75202811	75906986	T	A	Coronary Artery Disease	females	additive	Aragam et al.	0.273548	331811		-0.017463	0.012248	0.153917	1.42578	log(OR)
rs2859491	5	96249648	96913944	C	T	Coronary Artery Disease	females	additive	Aragam et al.	0.42854	333436		0.029092	0.010948	0.007893	2.65729	log(OR)
rs13189347	5	122828560	123492866	A	C	Coronary Artery Disease	females	additive	Aragam et al.	0.448167	333261		0.031568	0.010902	0.003796	2.89562	log(OR)
rs6869845	5	122833703	123498009	T	C	Coronary Artery Disease	females	additive	Aragam et al.	0.447587	333336		0.030757	0.010894	0.004769	2.8233	log(OR)
rs11745587	5	131796922	132461230	G	A	Coronary Artery Disease	females	additive	Aragam et al.	0.354102	328607		0.014457	0.011333	0.202066	1.27566	log(OR)
rs2706381	5	131810619	132474927	C	T	Coronary Artery Disease	females	additive	Aragam et al.	0.196838	327337		0.001252	0.013736	0.927379	0.0911474	log(OR)
rs10037298	5	139567696	140188111	T	G	Coronary Artery Disease	females	additive	Aragam et al.	0.212415	333454		-0.011912	0.013207	0.367058	0.901946	log(OR)
rs11167778	5	141888881	142509316	C	T	Coronary Artery Disease	females	additive	Aragam et al.	0.105316	332334		0.050628	0.017792	0.004446	2.84555	log(OR)
rs9324885	5	141915302	142535737	G	A	Coronary Artery Disease	females	additive	Aragam et al.	0.108932	327396		0.053766	0.017719	0.00242	3.03437	log(OR)
rs72799001	5	155870470	156443460	G	T	Coronary Artery Disease	females	additive	Aragam et al.	0.026728	315083		-0.055433	0.038657	0.151573	1.43397	log(OR)
rs6882076	5	156390297	156963286	C	T	Coronary Artery Disease	females	additive	Aragam et al.	0.369049	333415		-0.002876	0.011208	0.797462	0.256602	log(OR)
rs12657266	5	156396003	156968992	T	C	Coronary Artery Disease	females	additive	Aragam et al.	0.368767	333412		-0.001534	0.011209	0.891113	0.136854	log(OR)
rs59408219	6	11850754	11850521	T	C	Coronary Artery Disease	females	additive	Aragam et al.	0.081753	329098		-0.007069	0.020252	0.727053	0.349052	log(OR)
rs1569447	6	16114223	16113992	G	T	Coronary Artery Disease	females	additive	Aragam et al.	0.297432	331730		-0.021728	0.012009	0.070416	1.80931	log(OR)
rs3757354	6	16127407	16127176	C	T	Coronary Artery Disease	females	additive	Aragam et al.	0.211155	332943		-0.022023	0.013264	0.09684	1.66036	log(OR)
rs75580845	6	25578433	25578205	T	C	Coronary Artery Disease	females	additive	Aragam et al.	0.088092	320627		-0.021503	0.021051	0.307032	1.02147	log(OR)
rs80215559	6	25918225	25917997	T	C	Coronary Artery Disease	females	additive	Aragam et al.	0.072681	329075		-0.011187	0.021941	0.610153	0.509867	log(OR)
rs1800562	6	26093141	26092913	G	A	Coronary Artery Disease	females	additive	Aragam et al.	0.073914	323414		-0.013027	0.021797	0.550092	0.597651	log(OR)
rs13214703	6	27941387	27973609	T	C	Coronary Artery Disease	females	additive	Aragam et al.	0.086176	315104		-0.025999	0.022104	0.239483	1.17621	log(OR)
rs34979126	6	28449380	28481603	G	A	Coronary Artery Disease	females	additive	Aragam et al.	0.083569	332342		-0.023642	0.020401	0.246488	1.15886	log(OR)
rs62406584	6	29568082	29600305	G	A	Coronary Artery Disease	females	additive	Aragam et al.	0.055528	292552		0.069793	0.025939	0.007148	2.69066	log(OR)
rs2517671	6	29937977	29970200	A	G	Coronary Artery Disease	females	additive	Aragam et al.	0.418142	296589		0.022358	0.01184	0.059003	1.88834	log(OR)
rs9378220	6	30077135	30109358	C	A	Coronary Artery Disease	females	additive	Aragam et al.	0.155036	286134		0.018547	0.017228	0.281664	1.07656	log(OR)
rs1265097	6	31106459	31138682	C	A	Coronary Artery Disease	females	additive	Aragam et al.	0.088424	332350		0.008973	0.019001	0.636788	0.472238	log(OR)
rs7774197	6	32046275	32078498	A	C	Coronary Artery Disease	females	additive	Aragam et al.	0.061097	297127		-0.010717	0.024307	0.659308	0.440902	log(OR)
rs6689	6	32627700	32659923	A	G	Coronary Artery Disease	females	additive	Aragam et al.	0.196716	324096		-0.020477	0.014569	0.159862	1.40552	log(OR)
rs3800461	6	34616322	34648545	G	C	Coronary Artery Disease	females	additive	Aragam et al.	0.111629	333362		0.060536	0.017094	0.000401	3.54136	log(OR)
rs913499	6	37038432	37070656	G	A	Coronary Artery Disease	females	additive	Aragam et al.	0.47975	328230		-0.003418	0.010891	0.753611	0.313837	log(OR)
rs2395943	6	42940673	42972935	G	A	Coronary Artery Disease	females	additive	Aragam et al.	0.405528	333394		0.00709	0.011025	0.520151	0.643084	log(OR)
rs9471987	6	42944140	42976402	G	A	Coronary Artery Disease	females	additive	Aragam et al.	0.459348	333268		0.011182	0.010857	0.303043	1.02993	log(OR)
rs17665178	6	52435243	52570445	C	G	Coronary Artery Disease	females	additive	Aragam et al.	0.291922	331231		-0.009234	0.012202	0.449195	0.756761	log(OR)
rs7771469	6	52465835	52601037	G	A	Coronary Artery Disease	females	additive	Aragam et al.	0.464422	331736		-0.012129	0.010968	0.268769	1.10585	log(OR)
rs6458949	6	53508265	53643467	G	T	Coronary Artery Disease	females	additive	Aragam et al.	0.263573	333403		0.002912	0.012279	0.812551	0.237153	log(OR)
rs12662589	6	53509035	53644237	G	C	Coronary Artery Disease	females	additive	Aragam et al.	0.26033	333397		0.002824	0.012335	0.818922	0.228942	log(OR)
rs9496567	6	100602753	100154877	G	A	Coronary Artery Disease	females	additive	Aragam et al.	0.237912	319931		-0.015136	0.01398	0.278943	1.08269	log(OR)
rs62419249	6	101447338	100999462	G	A	Coronary Artery Disease	females	additive	Aragam et al.	0.479292	333414		0.010401	0.010844	0.337455	0.959148	log(OR)
rs6568416	6	106357917	105910042	A	G	Coronary Artery Disease	females	additive	Aragam et al.	0.441297	331049		0.001572	0.011077	0.88716	0.141916	log(OR)
rs4946713	6	106374015	105926140	C	A	Coronary Artery Disease	females	additive	Aragam et al.	0.448323	328598		-0.000934	0.010933	0.931919	0.0854294	log(OR)
rs11153143	6	109300661	108979458	C	T	Coronary Artery Disease	females	additive	Aragam et al.	0.124058	333346		-0.015537	0.016439	0.344576	0.94513	log(OR)
rs1556857	6	116325559	116004396	T	C	Coronary Artery Disease	females	additive	Aragam et al.	0.409468	333367		0.002378	0.011017	0.829059	0.215848	log(OR)
rs1544155	6	116346394	116025231	C	A	Coronary Artery Disease	females	additive	Aragam et al.	0.405901	321807		-0.005383	0.011825	0.648955	0.455222	log(OR)
rs9388498	6	126873423	126552277	G	T	Coronary Artery Disease	females	additive	Aragam et al.	0.187592	329087		-0.006804	0.014465	0.638115	0.470377	log(OR)
rs577721086	6	127440047	127118902	T	C	Coronary Artery Disease	females	additive	Aragam et al.	0.049133	328015		0.074925	0.026205	0.00426	2.85919	log(OR)
rs9399137	6	135419018	135097880	T	C	Coronary Artery Disease	females	additive	Aragam et al.	0.255199	321785		-0.018018	0.013335	0.176601	1.35118	log(OR)
rs35959442	6	135424179	135103041	C	G	Coronary Artery Disease	females	additive	Aragam et al.	0.273211	333447		-0.023319	0.012159	0.055137	1.91784	log(OR)
rs62441842	6	139331131	139009994	A	G	Coronary Artery Disease	females	additive	Aragam et al.	0.180555	332031		0.021703	0.014435	0.132694	1.5035	log(OR)
rs72974722	6	139331419	139010282	A	C	Coronary Artery Disease	females	additive	Aragam et al.	0.174024	331998		0.020516	0.014617	0.160414	1.40357	log(OR)
rs679582	6	139831180	139510043	A	G	Coronary Artery Disease	females	additive	Aragam et al.	0.378788	333461		0.022042	0.011172	0.048512	1.97297	log(OR)
rs3777402	6	160505312	160084280	G	C	Coronary Artery Disease	females	additive	Aragam et al.	0.017333	327244		0.273054	0.043606	3.93e-10	6.26184	log(OR)
rs10455872	6	161010118	160589086	A	G	Coronary Artery Disease	females	additive	Aragam et al.	0.074273	332527		0.318449	0.021024	8.82e-52	15.1469	log(OR)
rs148349043	6	161659369	161238337	C	G	Coronary Artery Disease	females	additive	Aragam et al.	0.013452	310750		0.227974	0.054246	2.67e-05	4.2026	log(OR)
rs10236293	7	1032637	993001	G	A	Coronary Artery Disease	females	additive	Aragam et al.	0.203325	333103		0.011542	0.013564	0.394818	0.850929	log(OR)
rs10272002	7	1047615	1007979	A	G	Coronary Artery Disease	females	additive	Aragam et al.	0.20656	333449		0.007581	0.013447	0.5729	0.563769	log(OR)
rs55696093	7	21605973	21566355	A	G	Coronary Artery Disease	females	additive	Aragam et al.	0.213589	333219		-0.000915	0.013295	0.945085	0.0688229	log(OR)
rs4722551	7	25991826	25952206	T	C	Coronary Artery Disease	females	additive	Aragam et al.	0.156735	331815		-0.005379	0.014966	0.719325	0.359415	log(OR)
rs12533280	7	36171953	36132343	C	T	Coronary Artery Disease	females	additive	Aragam et al.	0.188753	333432		-0.009587	0.013721	0.484719	0.69871	log(OR)
rs17725246	7	44581986	44542387	T	C	Coronary Artery Disease	females	additive	Aragam et al.	0.190561	331193		0.029148	0.013871	0.035636	2.10136	log(OR)
rs2302429	7	75614777	75985459	G	A	Coronary Artery Disease	females	additive	Aragam et al.	0.185479	331934		0.008885	0.01395	0.52418	0.636918	log(OR)
rs2302434	7	75630183	76000865	C	T	Coronary Artery Disease	females	additive	Aragam et al.	0.170064	332287		0.001276	0.014495	0.929847	0.0880304	log(OR)
rs1468615	7	87074964	87445648	T	C	Coronary Artery Disease	females	additive	Aragam et al.	0.182262	321679		-0.004579	0.015031	0.760633	0.304637	log(OR)
rs112981905	7	87095609	87466293	G	T	Coronary Artery Disease	females	additive	Aragam et al.	0.184736	333234		-2.9e-05	0.013973	0.998326	0.00207543	log(OR)
rs6967728	7	97915637	98286325	G	A	Coronary Artery Disease	females	additive	Aragam et al.	0.188461	333349		-0.016732	0.013917	0.229254	1.20227	log(OR)
rs1015538	7	99626035	100028412	G	A	Coronary Artery Disease	females	additive	Aragam et al.	0.329516	332245		0.028936	0.011594	0.012592	2.49577	log(OR)
rs221793	7	100280896	100683273	C	A	Coronary Artery Disease	females	additive	Aragam et al.	0.100394	332073		-6.1e-05	0.018399	0.997354	0.0033154	log(OR)
rs564449	7	100321138	100723515	G	T	Coronary Artery Disease	females	additive	Aragam et al.	0.115614	327469		0.006436	0.017203	0.708326	0.374121	log(OR)
rs61014091	7	106810107	107169662	A	C	Coronary Artery Disease	females	additive	Aragam et al.	0.203028	332312		-0.031841	0.013576	0.019025	2.34539	log(OR)
rs12112877	7	106941324	107300879	T	C	Coronary Artery Disease	females	additive	Aragam et al.	0.288691	333354		0.009077	0.01192	0.446395	0.761493	log(OR)
rs13241165	7	130432538	130747779	A	T	Coronary Artery Disease	females	additive	Aragam et al.	0.485462	332288		-0.038944	0.010918	0.000364	3.56695	log(OR)
rs1838931	7	130455588	130770829	C	T	Coronary Artery Disease	females	additive	Aragam et al.	0.318789	328013		0.03288	0.01199	0.006118	2.74229	log(OR)
rs2936520	8	6580250	6722729	G	T	Coronary Artery Disease	females	additive	Aragam et al.	0.352499	331653		-0.022671	0.011492	0.048536	1.97276	log(OR)
rs2928576	8	6600349	6742828	C	T	Coronary Artery Disease	females	additive	Aragam et al.	0.324043	327467		-0.015254	0.011693	0.192036	1.30454	log(OR)
rs13256216	8	8577883	8720373	C	T	Coronary Artery Disease	females	additive	Aragam et al.	0.253484	332275		0.002878	0.012684	0.820502	0.2269	log(OR)
rs9987289	8	9183358	9325848	G	A	Coronary Artery Disease	females	additive	Aragam et al.	0.095304	333444		-0.006393	0.018645	0.731679	0.34288	log(OR)
rs62491176	8	9859913	10002403	T	C	Coronary Artery Disease	females	additive	Aragam et al.	0.146649	332016		-0.003628	0.015462	0.814498	0.23464	log(OR)
rs11250076	8	10647823	10790313	G	A	Coronary Artery Disease	females	additive	Aragam et al.	0.429346	333430		0.012513	0.01107	0.258295	1.13035	log(OR)
rs57356272	8	11797180	11939671	A	G	Coronary Artery Disease	females	additive	Aragam et al.	0.441826	333407		0.001404	0.011038	0.898784	0.127197	log(OR)
rs35246381	8	18272535	18415025	T	C	Coronary Artery Disease	females	additive	Aragam et al.	0.225863	333437		0.050761	0.012903	8.44e-05	3.93405	log(OR)
rs1495741	8	18272881	18415371	A	G	Coronary Artery Disease	females	additive	Aragam et al.	0.225553	333436		0.049169	0.012908	0.000141	3.80919	log(OR)
rs263	8	19812812	19955301	C	T	Coronary Artery Disease	females	additive	Aragam et al.	0.175498	327373		-0.030328	0.014478	0.036212	2.09476	log(OR)
rs7835670	8	21937870	22080359	A	G	Coronary Artery Disease	females	additive	Aragam et al.	0.165995	331925		-0.022895	0.015025	0.127559	1.52379	log(OR)
rs9298506	8	55437524	54524964	A	G	Coronary Artery Disease	females	additive	Aragam et al.	0.210922	328649		0.038394	0.013288	0.003871	2.88937	log(OR)
rs28503706	8	55441799	54529239	A	G	Coronary Artery Disease	females	additive	Aragam et al.	0.210697	333437		0.038493	0.013253	0.003692	2.90447	log(OR)
rs9297994	8	59392324	58479765	A	G	Coronary Artery Disease	females	additive	Aragam et al.	0.330459	332295		-0.010122	0.011587	0.382354	0.873565	log(OR)
rs55825491	8	61436559	60524000	C	T	Coronary Artery Disease	females	additive	Aragam et al.	0.372429	333468		0.006375	0.01115	0.567522	0.571749	log(OR)
rs10094180	8	72471872	71559637	T	C	Coronary Artery Disease	females	additive	Aragam et al.	0.085504	321822		0.032067	0.020955	0.125933	1.53028	log(OR)
rs12548461	8	74888857	73976622	C	G	Coronary Artery Disease	females	additive	Aragam et al.	0.309879	333375		-0.012189	0.011749	0.299532	1.03745	log(OR)
rs62509311	8	74907295	73995060	A	T	Coronary Artery Disease	females	additive	Aragam et al.	0.27149	331744		-0.009459	0.012423	0.44642	0.76141	log(OR)
rs2737245	8	116658583	115646356	G	T	Coronary Artery Disease	females	additive	Aragam et al.	0.27722	332215		-0.010175	0.012277	0.407223	0.828786	log(OR)
rs2737265	8	116667634	115655407	A	G	Coronary Artery Disease	females	additive	Aragam et al.	0.279011	333364		-0.007948	0.012125	0.51214	0.655505	log(OR)
rs28601761	8	126500031	125487789	C	G	Coronary Artery Disease	females	additive	Aragam et al.	0.414412	331714		-0.039908	0.011159	0.000351	3.57631	log(OR)
rs11787335	8	145044104	143969936	C	T	Coronary Artery Disease	females	additive	Aragam et al.	0.36012	331456		-0.000893	0.011498	0.9381	0.0776657	log(OR)
rs11786083	8	145050358	143976190	G	A	Coronary Artery Disease	females	additive	Aragam et al.	0.366824	331023		0.003799	0.011472	0.740532	0.331154	log(OR)
rs3780181	9	2640759	2640759	A	G	Coronary Artery Disease	females	additive	Aragam et al.	0.069409	326540		0.009486	0.021833	0.663952	0.43448	log(OR)
rs10962641	9	16849604	16849606	G	A	Coronary Artery Disease	females	additive	Aragam et al.	0.33181	332095		0.014277	0.011586	0.217855	1.23226	log(OR)
rs12551960	9	19267440	19267442	C	T	Coronary Artery Disease	females	additive	Aragam et al.	0.081002	332267		0.023268	0.019609	0.23538	1.1866	log(OR)
rs34150222	9	19313913	19313915	A	G	Coronary Artery Disease	females	additive	Aragam et al.	0.081448	320728		0.019266	0.020947	0.357691	0.91975	log(OR)
rs10757272	9	22088260	22088261	C	T	Coronary Artery Disease	females	additive	Aragam et al.	0.484416	328626		0.148403	0.010868	2.09e-42	13.655	log(OR)
rs10781295	9	78210326	75595410	T	C	Coronary Artery Disease	females	additive	Aragam et al.	0.342422	328490		-0.015774	0.011767	0.180052	1.34053	log(OR)
rs7864568	9	78212428	75597512	G	A	Coronary Artery Disease	females	additive	Aragam et al.	0.3099	316841		-0.01985	0.012978	0.126128	1.52951	log(OR)
rs1571791	9	78729213	76114297	C	T	Coronary Artery Disease	females	additive	Aragam et al.	0.384711	328099		0.000639	0.011149	0.954247	0.0573146	log(OR)
rs9410207	9	91404799	88789884	T	C	Coronary Artery Disease	females	additive	Aragam et al.	0.065548	332223		0.009241	0.021738	0.670766	0.425108	log(OR)
rs2740488	9	107661742	104899461	A	C	Coronary Artery Disease	females	additive	Aragam et al.	0.268444	332068		-0.020954	0.012359	0.089989	1.69544	log(OR)
rs13289095	9	131466489	128704210	G	T	Coronary Artery Disease	females	additive	Aragam et al.	0.14281	328677		-0.010424	0.016383	0.524639	0.636269	log(OR)
rs635634	9	136155000	133279427	C	T	Coronary Artery Disease	females	additive	Aragam et al.	0.18746	332259		0.038254	0.013839	0.005719	2.76422	log(OR)
rs13301660	9	139340802	136446350	C	T	Coronary Artery Disease	females	additive	Aragam et al.	0.267863	333025		-0.015665	0.012226	0.200073	1.28129	log(OR)
rs7903259	10	17259642	17217643	C	G	Coronary Artery Disease	females	additive	Aragam et al.	0.421276	333458		-0.013427	0.010963	0.220617	1.22476	log(OR)
rs10761750	10	65128619	63368859	G	A	Coronary Artery Disease	females	additive	Aragam et al.	0.476457	333461		-0.007294	0.010808	0.49976	0.67487	log(OR)
rs17476364	10	71094504	69334748	T	C	Coronary Artery Disease	females	additive	Aragam et al.	0.103436	318795		-0.017684	0.019541	0.365482	0.904969	log(OR)
rs2068888	10	94839642	93079885	G	A	Coronary Artery Disease	females	additive	Aragam et al.	0.453698	331378		-0.009381	0.010964	0.392218	0.855618	log(OR)
rs10883447	10	101903906	100144149	T	G	Coronary Artery Disease	females	additive	Aragam et al.	0.410497	320650		-0.018253	0.011922	0.125772	1.53104	log(OR)
rs1129555	10	113910721	112150963	G	A	Coronary Artery Disease	females	additive	Aragam et al.	0.277221	328651		0.019696	0.012049	0.102127	1.63466	log(OR)
rs2792751	10	113940329	112180571	C	T	Coronary Artery Disease	females	additive	Aragam et al.	0.273045	332999		0.01939	0.01207	0.108163	1.60646	log(OR)
rs7079542	10	115794898	114035139	A	G	Coronary Artery Disease	females	additive	Aragam et al.	0.123264	330079		0.015187	0.016829	0.366834	0.90243	log(OR)
rs2301179	10	118404620	116645109	G	A	Coronary Artery Disease	females	additive	Aragam et al.	0.498473	327161		-0.007372	0.010939	0.500379	0.673919	log(OR)
rs10794579	10	124686656	122927140	C	T	Coronary Artery Disease	females	additive	Aragam et al.	0.427885	320548		0.002485	0.011812	0.833383	0.210379	log(OR)
rs7904973	10	124693587	122934071	T	G	Coronary Artery Disease	females	additive	Aragam et al.	0.426788	333204		0.002614	0.010922	0.810853	0.239333	log(OR)
rs3824949	11	5701409	5680179	C	G	Coronary Artery Disease	females	additive	Aragam et al.	0.450874	331887		-0.004591	0.01103	0.677238	0.416228	log(OR)
rs4237722	11	18639363	18617816	C	T	Coronary Artery Disease	females	additive	Aragam et al.	0.252386	333378		-0.026408	0.012552	0.035403	2.10389	log(OR)
rs531603	11	32111418	32089872	A	G	Coronary Artery Disease	females	additive	Aragam et al.	0.156428	332141		-0.005466	0.015109	0.717556	0.361771	log(OR)
rs174537	11	61552680	61785208	G	T	Coronary Artery Disease	females	additive	Aragam et al.	0.338901	321894		-0.003672	0.012279	0.764906	0.299047	log(OR)
rs174564	11	61588305	61820833	A	G	Coronary Artery Disease	females	additive	Aragam et al.	0.342108	333389		-0.00812	0.01145	0.478214	0.70917	log(OR)
rs77631946	11	63688374	63920902	C	A	Coronary Artery Disease	females	additive	Aragam et al.	0.096719	325121		-0.010658	0.02027	0.599059	0.525802	log(OR)
rs642803	11	65560620	65793149	C	T	Coronary Artery Disease	females	additive	Aragam et al.	0.459965	332768		-0.042619	0.010896	9.26e-05	3.91144	log(OR)
rs117777720	11	66196384	66428913	C	T	Coronary Artery Disease	females	additive	Aragam et al.	0.232325	332565		0.028265	0.01285	0.027854	2.19961	log(OR)
rs74933537	11	66274958	66507487	A	C	Coronary Artery Disease	females	additive	Aragam et al.	0.243132	331375		0.027483	0.012784	0.031594	2.1498	log(OR)
rs11226108	11	103870755	104000027	G	C	Coronary Artery Disease	females	additive	Aragam et al.	0.191282	332257		-0.004287	0.013823	0.756488	0.310135	log(OR)
rs964184	11	116648917	116778201	C	G	Coronary Artery Disease	females	additive	Aragam et al.	0.138278	333458		0.076492	0.015461	7.66e-07	4.94742	log(OR)
rs4639966	11	118573519	118702810	T	C	Coronary Artery Disease	females	additive	Aragam et al.	0.238906	332094		-0.008404	0.012777	0.510743	0.657744	log(OR)
rs3862606	11	121330087	121459378	A	G	Coronary Artery Disease	females	additive	Aragam et al.	0.442093	325750		0.010454	0.011125	0.347351	0.939685	log(OR)
rs10790519	11	122535408	122664700	T	C	Coronary Artery Disease	females	additive	Aragam et al.	0.381319	328491		0.028601	0.011174	0.010498	2.5596	log(OR)
rs112771035	11	126225876	126355981	C	G	Coronary Artery Disease	females	additive	Aragam et al.	0.071996	332145		0.030618	0.021123	0.147177	1.44951	log(OR)
rs7928577	11	126227723	126357828	G	T	Coronary Artery Disease	females	additive	Aragam et al.	0.076753	332099		0.028282	0.020694	0.171716	1.36668	log(OR)
rs34019521	12	618790	509624	G	C	Coronary Artery Disease	females	additive	Aragam et al.	0.253085	329673		0.0293	0.012885	0.022998	2.27396	log(OR)
rs35882350	12	623129	513963	A	G	Coronary Artery Disease	females	additive	Aragam et al.	0.2544	329741		0.0314	0.012838	0.014471	2.44586	log(OR)
rs4883201	12	9082581	8929985	A	G	Coronary Artery Disease	females	additive	Aragam et al.	0.104312	333443		0.003573	0.017628	0.839353	0.202689	log(OR)
rs75667995	12	25409070	25256136	T	C	Coronary Artery Disease	females	additive	Aragam et al.	0.067845	318064		-0.043134	0.024027	0.072617	1.79523	log(OR)
rs2253736	12	40533337	40139535	A	C	Coronary Artery Disease	females	additive	Aragam et al.	0.085845	321918		0.021695	0.020701	0.29461	1.04802	log(OR)
rs11175540	12	40586295	40192493	T	A	Coronary Artery Disease	females	additive	Aragam et al.	0.070536	333456		0.036692	0.021262	0.084401	1.72571	log(OR)
rs76919525	12	50541733	50147950	A	T	Coronary Artery Disease	females	additive	Aragam et al.	0.334648	331050		0.01792	0.011815	0.129332	1.51672	log(OR)
rs2250751	12	51106178	50712395	G	A	Coronary Artery Disease	females	additive	Aragam et al.	0.334749	333435		-0.003312	0.011432	0.772049	0.289713	log(OR)
rs2731434	12	51109875	50716092	C	T	Coronary Artery Disease	females	additive	Aragam et al.	0.335901	333442		-0.002771	0.011413	0.808143	0.242793	log(OR)
rs7300192	12	51794043	51400259	G	A	Coronary Artery Disease	females	additive	Aragam et al.	0.361404	325601		0.00073	0.011626	0.949944	0.0627903	log(OR)
rs74090765	12	53792914	53399130	T	G	Coronary Artery Disease	females	additive	Aragam et al.	0.175068	321878		0.028638	0.01526	0.060573	1.87667	log(OR)
rs10876451	12	53813424	53419640	A	C	Coronary Artery Disease	females	additive	Aragam et al.	0.175027	321870		0.027664	0.015239	0.069492	1.81534	log(OR)
rs11172134	12	57645789	57252006	T	A	Coronary Artery Disease	females	additive	Aragam et al.	0.20178	332111		-0.016089	0.013685	0.239689	1.17567	log(OR)
rs12313762	12	57692470	57298687	C	T	Coronary Artery Disease	females	additive	Aragam et al.	0.237823	333323		-0.0105	0.012789	0.41162	0.821018	log(OR)
rs12306780	12	89921860	89528083	A	T	Coronary Artery Disease	females	additive	Aragam et al.	0.340806	332300		-0.030609	0.011467	0.007617	2.66931	log(OR)
rs4760388	12	92802078	92408302	C	T	Coronary Artery Disease	females	additive	Aragam et al.	0.476601	333372		0.010881	0.010851	0.315939	1.00276	log(OR)
rs11837065	12	100859983	100466205	C	T	Coronary Artery Disease	females	additive	Aragam et al.	0.361931	325708		-0.01543	0.011549	0.18152	1.33605	log(OR)
rs978458	12	102802239	102408461	C	T	Coronary Artery Disease	females	additive	Aragam et al.	0.26508	328651		-0.01069	0.012268	0.383536	0.871373	log(OR)
rs4964751	12	109159291	108765515	G	A	Coronary Artery Disease	females	additive	Aragam et al.	0.303728	332218		0.010669	0.011788	0.365412	0.905073	log(OR)
rs11114055	12	109169137	108775361	T	C	Coronary Artery Disease	females	additive	Aragam et al.	0.307853	332175		0.010628	0.011763	0.366258	0.903511	log(OR)
rs993965	12	111406373	110968569	T	A	Coronary Artery Disease	females	additive	Aragam et al.	0.482788	332017		0.017937	0.010943	0.101181	1.63913	log(OR)
rs55851737	12	111936838	111499034	T	C	Coronary Artery Disease	females	additive	Aragam et al.	0.20849	333460		-0.045146	0.013338	0.000716	3.38477	log(OR)
rs12423190	12	112909340	112471536	T	C	Coronary Artery Disease	females	additive	Aragam et al.	0.081815	321873		-0.0614	0.021415	0.004154	2.86715	log(OR)
rs1169288	12	121416650	120978847	A	C	Coronary Artery Disease	females	additive	Aragam et al.	0.317915	332882		0.049876	0.011657	1.9e-05	4.27863	log(OR)
rs2247139	12	122380274	121942368	G	A	Coronary Artery Disease	females	additive	Aragam et al.	0.127254	333440		0.001934	0.016022	0.903889	0.120709	log(OR)
rs28866344	12	123885484	123400937	G	A	Coronary Artery Disease	females	additive	Aragam et al.	0.097069	321836		0.038489	0.019809	0.052034	1.94301	log(OR)
rs12311848	12	124486851	124002304	A	G	Coronary Artery Disease	females	additive	Aragam et al.	0.333601	332134		-0.019658	0.011538	0.088424	1.70376	log(OR)
rs2451322	12	124545515	124060968	A	G	Coronary Artery Disease	females	additive	Aragam et al.	0.406152	333303		-0.037403	0.011021	0.000693	3.39379	log(OR)
rs75588192	12	133048600	132472014	G	A	Coronary Artery Disease	females	additive	Aragam et al.	0.137123	328404		0.036761	0.016436	0.025338	2.23661	log(OR)
rs7327867	13	32968591	32394454	A	G	Coronary Artery Disease	females	additive	Aragam et al.	0.475521	332979		0.006393	0.010818	0.554569	0.59096	log(OR)
rs7330899	13	95223400	94571146	G	A	Coronary Artery Disease	females	additive	Aragam et al.	0.247543	327432		-0.013192	0.01269	0.298525	1.03956	log(OR)
rs4771674	13	111039070	110386723	G	A	Coronary Artery Disease	females	additive	Aragam et al.	0.386587	331672		0.040205	0.01125	0.000354	3.57378	log(OR)
rs7140110	13	114544024	113841051	T	C	Coronary Artery Disease	females	additive	Aragam et al.	0.296738	321127		0.037707	0.012617	0.002812	2.98859	log(OR)
rs6573778	14	24872209	24403003	C	T	Coronary Artery Disease	females	additive	Aragam et al.	0.473184	316762		0.007815	0.012108	0.518675	0.645441	log(OR)
rs10141892	14	35184323	34715117	C	T	Coronary Artery Disease	females	additive	Aragam et al.	0.411173	331610		0.000722	0.011118	0.948217	0.0649397	log(OR)
rs12879147	14	64227596	63760878	G	A	Coronary Artery Disease	females	additive	Aragam et al.	0.121378	331936		-0.033427	0.016677	0.045054	2.00438	log(OR)
rs12897637	14	64239351	63772633	T	C	Coronary Artery Disease	females	additive	Aragam et al.	0.163761	332954		-0.03333	0.01472	0.023576	2.26427	log(OR)
rs7157399	14	70846954	70380237	C	T	Coronary Artery Disease	females	additive	Aragam et al.	0.138825	333429		0.005541	0.015529	0.721224	0.356816	log(OR)
rs11158871	14	71091142	70624425	C	T	Coronary Artery Disease	females	additive	Aragam et al.	0.312578	331153		-0.020215	0.011793	0.086503	1.71415	log(OR)
rs17580	14	94847262	94380925	T	A	Coronary Artery Disease	females	additive	Aragam et al.	0.043207	315704		-0.031431	0.030698	0.305883	1.02388	log(OR)
rs2413926	15	49336477	49044280	T	A	Coronary Artery Disease	females	additive	Aragam et al.	0.373346	333175		-0.000984	0.011205	0.930003	0.0878179	log(OR)
rs11639111	15	49749735	49457538	C	T	Coronary Artery Disease	females	additive	Aragam et al.	0.400283	320409		0.005513	0.011993	0.645744	0.459685	log(OR)
rs72749499	15	57295579	57003381	A	G	Coronary Artery Disease	females	additive	Aragam et al.	0.072315	331319		0.010909	0.021095	0.605078	0.517137	log(OR)
rs588136	15	58730498	58438299	T	C	Coronary Artery Disease	females	additive	Aragam et al.	0.214113	332213		0.044171	0.013387	0.000974	3.29954	log(OR)
rs11636087	15	63788267	63496068	T	C	Coronary Artery Disease	females	additive	Aragam et al.	0.290332	331194		0.008665	0.012132	0.47513	0.714227	log(OR)
rs2290572	15	75130573	74838232	G	A	Coronary Artery Disease	females	additive	Aragam et al.	0.38675	333416		0.017003	0.011077	0.124799	1.53498	log(OR)
rs57900082	16	11679101	11585245	A	G	Coronary Artery Disease	females	additive	Aragam et al.	0.179036	329420		-0.014284	0.014612	0.328298	0.977553	log(OR)
rs1870293	16	30970941	30959620	C	T	Coronary Artery Disease	females	additive	Aragam et al.	0.370199	333416		0.004122	0.011232	0.713658	0.366987	log(OR)
rs2199036	16	31006972	30995651	C	T	Coronary Artery Disease	females	additive	Aragam et al.	0.375957	332099		0.000697	0.011288	0.950761	0.061747	log(OR)
rs247617	16	56990716	56956804	C	A	Coronary Artery Disease	females	additive	Aragam et al.	0.322396	327458		-0.031985	0.01166	0.0061	2.74314	log(OR)
rs183130	16	56991363	56957451	C	T	Coronary Artery Disease	females	additive	Aragam et al.	0.322603	332277		-0.029567	0.011628	0.011021	2.54274	log(OR)
rs79206176	16	70791349	70757446	C	A	Coronary Artery Disease	females	additive	Aragam et al.	0.082661	327150		-0.008153	0.022171	0.713078	0.367733	log(OR)
rs2434885	16	71583859	71549956	C	T	Coronary Artery Disease	females	additive	Aragam et al.	0.196663	331882		-0.019924	0.013815	0.149237	1.4422	log(OR)
rs34042070	16	72101525	72067626	C	G	Coronary Artery Disease	females	additive	Aragam et al.	0.192772	331913		0.029957	0.013803	0.030003	2.17033	log(OR)
rs35449889	16	72624210	72590311	G	T	Coronary Artery Disease	females	additive	Aragam et al.	0.071362	331988		-0.026781	0.021642	0.2159	1.23745	log(OR)
rs4782568	16	83980529	83946924	C	G	Coronary Artery Disease	females	additive	Aragam et al.	0.449863	327841		0.003109	0.01146	0.786162	0.271291	log(OR)
rs74035509	16	88567333	88500925	C	T	Coronary Artery Disease	females	additive	Aragam et al.	0.082126	320930		0.057708	0.021259	0.006654	2.71452	log(OR)
rs34460487	17	4685228	4781933	G	A	Coronary Artery Disease	females	additive	Aragam et al.	0.336476	329591		0.001256	0.011762	0.914949	0.106785	log(OR)
rs55714927	17	7080316	7176997	C	T	Coronary Artery Disease	females	additive	Aragam et al.	0.188576	328283		-0.00337	0.014578	0.81719	0.23117	log(OR)
rs2270445	17	8219478	8316160	A	G	Coronary Artery Disease	females	additive	Aragam et al.	0.491079	315823		-0.005752	0.011802	0.626004	0.487375	log(OR)
rs28811342	17	18125845	18222531	T	C	Coronary Artery Disease	females	additive	Aragam et al.	0.197716	333323		-0.017388	0.013492	0.197448	1.28876	log(OR)
rs704	17	26694861	28367840	G	A	Coronary Artery Disease	females	additive	Aragam et al.	0.479036	332000		0.00327	0.010928	0.764742	0.299231	log(OR)
rs57529153	17	27011560	28684542	T	A	Coronary Artery Disease	females	additive	Aragam et al.	0.087805	333460		0.013366	0.019144	0.485083	0.698182	log(OR)
rs56336338	17	27645258	29318240	G	A	Coronary Artery Disease	females	additive	Aragam et al.	0.138583	331820		-0.011331	0.01611	0.481844	0.703352	log(OR)
rs12945708	17	29398008	31070990	C	T	Coronary Artery Disease	females	additive	Aragam et al.	0.305754	331456		-0.006081	0.012023	0.613049	0.505781	log(OR)
rs4494610	17	29429555	31102537	G	A	Coronary Artery Disease	females	additive	Aragam et al.	0.309266	333041		-0.008611	0.011796	0.465408	0.729993	log(OR)
rs12603290	17	45650196	47572830	C	T	Coronary Artery Disease	females	additive	Aragam et al.	0.482053	333430		0.006378	0.010891	0.558147	0.585621	log(OR)
rs8072100	17	45674687	47597321	T	A	Coronary Artery Disease	females	additive	Aragam et al.	0.480689	333439		0.005278	0.01085	0.626655	0.486452	log(OR)
rs7225635	17	46645325	48567963	A	G	Coronary Artery Disease	females	additive	Aragam et al.	0.352719	332074		0.00142	0.011427	0.90106	0.124267	log(OR)
rs2288278	17	46661292	48583930	A	G	Coronary Artery Disease	females	additive	Aragam et al.	0.351028	321631		-0.001434	0.012148	0.90604	0.118044	log(OR)
rs9332408	17	65108987	67112871	T	C	Coronary Artery Disease	females	additive	Aragam et al.	0.468699	333356		0.025114	0.010839	0.020521	2.317	log(OR)
rs78186330	17	66004715	68008599	G	A	Coronary Artery Disease	females	additive	Aragam et al.	0.210535	328745		0.023943	0.013708	0.080708	1.74664	log(OR)
rs75910690	17	67668868	69672727	C	T	Coronary Artery Disease	females	additive	Aragam et al.	0.030072	326735		-0.021946	0.034441	0.524021	0.637206	log(OR)
rs7209235	17	73759552	75763471	A	G	Coronary Artery Disease	females	additive	Aragam et al.	0.29555	329528		0.012192	0.01223	0.318822	0.996893	log(OR)
rs11657987	17	76387363	78391282	G	T	Coronary Artery Disease	females	additive	Aragam et al.	0.490255	332039		-0.01159	0.011027	0.293209	1.05106	log(OR)
rs2840354	18	9545961	9545963	C	T	Coronary Artery Disease	females	additive	Aragam et al.	0.197245	333372		-0.014751	0.013678	0.280829	1.07845	log(OR)
rs80204526	18	47066144	49539774	C	A	Coronary Artery Disease	females	additive	Aragam et al.	0.010969	324296		-0.083661	0.0563	0.137272	1.48599	log(OR)
rs77960347	18	47109955	49583585	A	G	Coronary Artery Disease	females	additive	Aragam et al.	0.01301	327226		-0.098635	0.049766	0.0475	1.98198	log(OR)
rs4807570	19	1123652	1123653	G	A	Coronary Artery Disease	females	additive	Aragam et al.	0.204749	332968		-0.005136	0.013339	0.700223	0.385036	log(OR)
rs1736177	19	2791624	2791626	C	T	Coronary Artery Disease	females	additive	Aragam et al.	0.304847	330434		0.017446	0.011969	0.144957	1.4576	log(OR)
rs34054295	19	4478062	4478065	G	A	Coronary Artery Disease	females	additive	Aragam et al.	0.38497	329645		0.009148	0.01135	0.420266	0.805991	log(OR)
rs571497	19	7827830	7762944	G	A	Coronary Artery Disease	females	additive	Aragam et al.	0.156431	318640		-0.010797	0.016431	0.511135	0.657112	log(OR)
rs11542916	19	10694720	10584044	G	A	Coronary Artery Disease	females	additive	Aragam et al.	0.060463	332071		-0.031835	0.023257	0.171038	1.36884	log(OR)
rs73015024	19	11197598	11086922	G	T	Coronary Artery Disease	females	additive	Aragam et al.	0.115571	331351		-0.094762	0.017318	4.56e-08	5.47188	log(OR)
rs660247	19	15796507	15685697	G	A	Coronary Artery Disease	females	additive	Aragam et al.	0.470746	333145		0.001001	0.010811	0.926221	0.0925909	log(OR)
rs4808766	19	18335715	18224905	G	C	Coronary Artery Disease	females	additive	Aragam et al.	0.261244	331760		0.034548	0.012517	0.005791	2.76009	log(OR)
rs58542926	19	19379549	19268740	C	T	Coronary Artery Disease	females	additive	Aragam et al.	0.075441	332799		0.000919	0.020499	0.964208	0.0448315	log(OR)
rs8107974	19	19388500	19277691	A	T	Coronary Artery Disease	females	additive	Aragam et al.	0.078949	332771		0.003519	0.020218	0.861792	0.174053	log(OR)
rs75916629	19	20213781	20102972	A	G	Coronary Artery Disease	females	additive	Aragam et al.	0.026804	307523		0.027885	0.040526	0.491411	0.688077	log(OR)
rs187551406	19	20737538	20554732	C	T	Coronary Artery Disease	females	additive	Aragam et al.	0.0246	324128		0.006118	0.037652	0.870895	0.162488	log(OR)
rs147791730	19	33864260	33373354	G	A	Coronary Artery Disease	females	additive	Aragam et al.	0.028385	315693		-0.051289	0.036299	0.157653	1.41296	log(OR)
rs2316205	19	41346768	40840863	T	C	Coronary Artery Disease	females	additive	Aragam et al.	0.486093	327519		-0.009313	0.011315	0.410474	0.823067	log(OR)
rs76989105	19	44388711	43884559	G	C	Coronary Artery Disease	females	additive	Aragam et al.	0.012938	314953		0.056783	0.056558	0.315375	1.00398	log(OR)
rs62116778	19	44894070	44389907	G	T	Coronary Artery Disease	females	additive	Aragam et al.	0.036697	314892		-0.051537	0.033187	0.120427	1.55293	log(OR)
rs7412	19	45412079	44908822	C	T	Coronary Artery Disease	females	additive	Aragam et al.	0.079643	329699		-0.125405	0.020684	1.38e-09	6.0629	log(OR)
rs7255743	19	46018119	45514861	G	A	Coronary Artery Disease	females	additive	Aragam et al.	0.015626	315679		-0.071837	0.05049	0.154782	1.4228	log(OR)
rs3764613	19	46896217	46392960	G	A	Coronary Artery Disease	females	additive	Aragam et al.	0.435083	331428		0.011452	0.011075	0.3011	1.03404	log(OR)
rs281377	19	49206603	48703346	C	T	Coronary Artery Disease	females	additive	Aragam et al.	0.43971	331043		-0.022948	0.011028	0.037464	2.08089	log(OR)
rs10406304	19	57010947	56499578	G	T	Coronary Artery Disease	females	additive	Aragam et al.	0.272304	332988		-0.018915	0.01219	0.120735	1.55168	log(OR)
rs35081008	19	58662235	58150868	C	T	Coronary Artery Disease	females	additive	Aragam et al.	0.14847	331915		-0.043045	0.015348	0.00505	2.8046	log(OR)
rs73075609	20	5580789	5600143	C	T	Coronary Artery Disease	females	additive	Aragam et al.	0.026591	326636		-0.013258	0.035922	0.712076	0.369077	log(OR)
rs438568	20	12958687	12978039	G	A	Coronary Artery Disease	females	additive	Aragam et al.	0.387124	333130		-0.02901	0.011104	0.009007	2.61257	log(OR)
rs2618566	20	17844684	17864040	T	G	Coronary Artery Disease	females	additive	Aragam et al.	0.340406	330652		0.005899	0.011617	0.611642	0.50779	log(OR)
rs1044573	20	25206654	25226018	A	G	Coronary Artery Disease	females	additive	Aragam et al.	0.49762	328626		0.015817	0.010831	0.144189	1.46035	log(OR)
rs2104417	20	34127871	35540122	G	A	Coronary Artery Disease	females	additive	Aragam et al.	0.135645	320824		-0.000153	0.016972	0.992798	0.00901485	log(OR)
rs7261820	20	34160840	35572918	G	A	Coronary Artery Disease	females	additive	Aragam et al.	0.142746	333462		-0.001084	0.015369	0.943733	0.0705316	log(OR)
rs6119704	20	34768194	36180272	C	G	Coronary Artery Disease	females	additive	Aragam et al.	0.042697	327234		0.038564	0.027901	0.166908	1.38217	log(OR)
rs1883711	20	39179822	40551182	G	C	Coronary Artery Disease	females	additive	Aragam et al.	0.033959	326333		0.11587	0.032204	0.000323	3.598	log(OR)
rs6102287	20	39744650	41116010	A	G	Coronary Artery Disease	females	additive	Aragam et al.	0.478467	333404		0.004847	0.010814	0.65403	0.448215	log(OR)
rs56275254	20	40253910	41625271	A	G	Coronary Artery Disease	females	additive	Aragam et al.	0.058576	332194		0.014755	0.023422	0.528753	0.629963	log(OR)
rs6016590	20	40265082	41636443	A	G	Coronary Artery Disease	females	additive	Aragam et al.	0.482434	331788		0.002074	0.01105	0.851115	0.187692	log(OR)
rs58847685	20	44544947	45916308	T	C	Coronary Artery Disease	females	additive	Aragam et al.	0.187146	333145		0.003011	0.013846	0.827822	0.217464	log(OR)
rs3843763	20	44548193	45919554	C	T	Coronary Artery Disease	females	additive	Aragam et al.	0.268969	333087		0.015594	0.012195	0.201	1.27872	log(OR)
rs6019547	20	47561091	48944554	G	A	Coronary Artery Disease	females	additive	Aragam et al.	0.325609	333432		-0.012024	0.011556	0.298101	1.0405	log(OR)
rs2295027	20	47582884	48966347	G	A	Coronary Artery Disease	females	additive	Aragam et al.	0.326165	333445		-0.012019	0.011549	0.298018	1.0407	log(OR)
rs6090040	20	62692060	64060707	C	A	Coronary Artery Disease	females	additive	Aragam et al.	0.483103	325736		0.024359	0.011336	0.031672	2.14882	log(OR)
rs2833487	21	33087863	31715550	A	G	Coronary Artery Disease	females	additive	Aragam et al.	0.048025	326087		0.030629	0.026035	0.239396	1.17645	log(OR)
rs1963676	21	40709960	39338034	T	C	Coronary Artery Disease	females	additive	Aragam et al.	0.426102	332042		-0.013527	0.011042	0.220524	1.22505	log(OR)
rs5746498	22	18435794	17953028	T	C	Coronary Artery Disease	females	additive	Aragam et al.	0.239061	315412		0.025914	0.013933	0.062917	1.8599	log(OR)
rs5998509	22	21917479	21563190	C	T	Coronary Artery Disease	females	additive	Aragam et al.	0.196878	333238		-0.001899	0.013699	0.889737	0.138623	log(OR)
rs132646	22	36550067	36154019	C	T	Coronary Artery Disease	females	additive	Aragam et al.	0.164865	321899		-0.006724	0.015596	0.666416	0.431136	log(OR)
rs138335	22	41227086	40831082	G	C	Coronary Artery Disease	females	additive	Aragam et al.	0.335599	331685		0.011351	0.011593	0.327523	0.979125	log(OR)
rs138352	22	41268925	40872921	G	T	Coronary Artery Disease	females	additive	Aragam et al.	0.335893	328295		0.007463	0.011487	0.515893	0.649691	log(OR)
rs3747207	22	44324855	43928975	G	A	Coronary Artery Disease	females	additive	Aragam et al.	0.219299	332029		-0.029649	0.013123	0.023886	2.25932	log(OR)
rs4253762	22	46622566	46226669	A	G	Coronary Artery Disease	females	additive	Aragam et al.	0.108674	321730		0.030689	0.018614	0.099215	1.64871	log(OR)
rs9616822	22	50840573	50402144	G	A	Coronary Artery Disease	females	additive	Aragam et al.	0.356404	333239		-0.012631	0.011335	0.265118	1.11434	log(OR)
rs562556	1	55524237	55058564	A	G	Breast Cancer Survival	females	recessive	FinnGen	0.17	4648	288	0.06092	0.358588	0.865098	0.169889	log(HR)
