# Supplementary material for: PCSK9 and Breast Cancer Survival: A Mendelian Randomization Study
Source: Cancer Epidemiol Biomarkers Prev. 2026 Mar 23;35(6):873–82. doi: 10.1158/1055-9965.EPI-25-1569 (PMC13227093; doi:10.1158/1055-9965.EPI-25-1569)
Supplement: Table S4 — shows the MR results of the single variant analysis. [file epi-25-1569_table_s4_suppst4.xlsx]

## Sheet: S4_MR_rs562556
Table S4: Results of the MR-ratio using rs562556. Two-sample Mendelian Randomization (MR) ratio estimates using rs562556 as instrument. beta = ratio of rs562556 effect on the outcome and exposure, se = standard error of the beta coefficient (first two terms of the delta method), pval = p-value, pval_adj = FDR-adjusted p-value over all MR approaches, FStat = F-statistic (instrument strength).
exposure	exposursSetting	outcome	outcomeSex	outcomeSource	outcomeModel	beta	se	pval	pval_adj	FStat
PCSK9 PE levels	all	Breast Cancer Survival	females	Morra et al.	additive	1.7583	0.981233	0.0659343	0.126985	63.7071
PCSK9 PE levels	all	Breast Cancer Survival	females	meta-analysis	recessive	13.3895	3.66997	4.0957e-05	0.000212976	63.7071
PCSK9 PE levels	all	Breast Cancer Survival	females	TCGA-BRCA	recessive	21.1833	9.97494	0.0275906	0.0742091	63.7071
PCSK9 PE levels	all	Breast Cancer Survival	females	Bertucci et al.	recessive	13.1556	4.91151	0.00446341	0.0145061	63.7071
PCSK9 PE levels	all	Breast Cancer Survival	females	HMF Cohort	recessive	10.0705	5.45388	0.0577008	0.12164	63.7071
PCSK9 PE levels	all	Breast Cancer Survival	females	Nik-Zainal et al.	recessive	68.7134	36.2851	0.0512511	0.119331	63.7071
PCSK9 PE levels	all	Breast Cancer	females	FinnGen + UKB	additive	-0.577172	0.392617	0.134744	0.226023	63.7071
PCSK9 PE levels	all	Coronary Artery Disease	females	Aragam et al.	additive	-0.062046	0.479116	0.896948	0.956812	63.7071
PCSK9 PE levels	all	Coronary Artery Disease	all	Aragam et al.	additive	0.794297	0.241326	0.000302829	0.00127679	63.7071
PCSK9 PE levels	all	Breast Cancer Survival	females	FinnGen	additive	0.429463	3.70636	0.907744	0.956812	63.7071
PCSK9 PE levels	all	Breast Cancer Survival	females	FinnGen	recessive	-2.04426	12.0357	0.865098	0.956812	63.7071
PCSK9 PE levels	females	Breast Cancer Survival	females	Morra et al.	additive	2.3673	1.41442	0.0659343	0.126985	16.3261
PCSK9 PE levels	females	Breast Cancer Survival	females	meta-analysis	recessive	18.0271	6.26249	4.0957e-05	0.000212976	16.3261
PCSK9 PE levels	females	Breast Cancer Survival	females	TCGA-BRCA	recessive	28.5203	14.745	0.0275906	0.0742091	16.3261
PCSK9 PE levels	females	Breast Cancer Survival	females	Bertucci et al.	recessive	17.7121	7.617	0.00446341	0.0145061	16.3261
PCSK9 PE levels	females	Breast Cancer Survival	females	HMF Cohort	recessive	13.5585	7.89255	0.0577008	0.12164	16.3261
PCSK9 PE levels	females	Breast Cancer Survival	females	Nik-Zainal et al.	recessive	92.513	52.6923	0.0512511	0.119331	16.3261
PCSK9 PE levels	females	Breast Cancer	females	FinnGen + UKB	additive	-0.777082	0.554013	0.134744	0.226023	16.3261
PCSK9 PE levels	females	Coronary Artery Disease	females	Aragam et al.	additive	-0.0835363	0.645309	0.896948	0.956812	16.3261
PCSK9 PE levels	females	Coronary Artery Disease	all	Aragam et al.	additive	1.06941	0.397071	0.000302829	0.00127679	16.3261
PCSK9 PE levels	females	Breast Cancer Survival	females	FinnGen	additive	0.578212	4.99163	0.907744	0.956812	16.3261
PCSK9 PE levels	females	Breast Cancer Survival	females	FinnGen	recessive	-2.75232	16.215	0.865098	0.956812	16.3261
PCSK9 GE levels	Spleen	Breast Cancer Survival	females	Morra et al.	additive	0.187078	0.109996	0.0659343	0.126985	20.0097
PCSK9 GE levels	Spleen	Breast Cancer Survival	females	meta-analysis	recessive	1.42461	0.471211	4.0957e-05	0.000212976	20.0097
PCSK9 GE levels	Spleen	Breast Cancer Survival	females	TCGA-BRCA	recessive	2.25384	1.14039	0.0275906	0.0742091	20.0097
PCSK9 GE levels	Spleen	Breast Cancer Survival	females	Bertucci et al.	recessive	1.39971	0.5833	0.00446341	0.0145061	20.0097
PCSK9 GE levels	Spleen	Breast Cancer Survival	females	HMF Cohort	recessive	1.07147	0.613249	0.0577008	0.12164	20.0097
PCSK9 GE levels	Spleen	Breast Cancer Survival	females	Nik-Zainal et al.	recessive	7.31091	4.09104	0.0512511	0.119331	20.0097
PCSK9 GE levels	Spleen	Breast Cancer	females	FinnGen + UKB	additive	-0.0614094	0.0432929	0.134744	0.226023	20.0097
PCSK9 GE levels	Spleen	Coronary Artery Disease	females	Aragam et al.	additive	-0.00660151	0.0509912	0.896948	0.956812	20.0097
PCSK9 GE levels	Spleen	Coronary Artery Disease	all	Aragam et al.	additive	0.0845109	0.0300683	0.000302829	0.00127679	20.0097
PCSK9 GE levels	Spleen	Breast Cancer Survival	females	FinnGen	additive	0.0456936	0.394437	0.907744	0.956812	20.0097
PCSK9 GE levels	Spleen	Breast Cancer Survival	females	FinnGen	recessive	-0.217504	1.28119	0.865098	0.956812	20.0097
PCSK9 GE levels	Esophagus Muscularis	Breast Cancer Survival	females	Morra et al.	additive	0.213856	0.12625	0.0659343	0.126985	18.945
PCSK9 GE levels	Esophagus Muscularis	Breast Cancer Survival	females	meta-analysis	recessive	1.62852	0.545528	4.0957e-05	0.000212976	18.945
PCSK9 GE levels	Esophagus Muscularis	Breast Cancer Survival	females	TCGA-BRCA	recessive	2.57645	1.31076	0.0275906	0.0742091	18.945
PCSK9 GE levels	Esophagus Muscularis	Breast Cancer Survival	females	Bertucci et al.	recessive	1.60006	0.672162	0.00446341	0.0145061	18.945
PCSK9 GE levels	Esophagus Muscularis	Breast Cancer Survival	females	HMF Cohort	recessive	1.22483	0.704026	0.0577008	0.12164	18.945
PCSK9 GE levels	Esophagus Muscularis	Breast Cancer Survival	females	Nik-Zainal et al.	recessive	8.35737	4.69755	0.0512511	0.119331	18.945
PCSK9 GE levels	Esophagus Muscularis	Breast Cancer	females	FinnGen + UKB	additive	-0.0701993	0.0496293	0.134744	0.226023	18.945
PCSK9 GE levels	Esophagus Muscularis	Coronary Artery Disease	females	Aragam et al.	additive	-0.00754643	0.0582913	0.896948	0.956812	18.945
PCSK9 GE levels	Esophagus Muscularis	Coronary Artery Disease	all	Aragam et al.	additive	0.0966074	0.0347513	0.000302829	0.00127679	18.945
PCSK9 GE levels	Esophagus Muscularis	Breast Cancer Survival	females	FinnGen	additive	0.052234	0.450904	0.907744	0.956812	18.945
PCSK9 GE levels	Esophagus Muscularis	Breast Cancer Survival	females	FinnGen	recessive	-0.248636	1.46464	0.865098	0.956812	18.945
LDL-C levels	females	Breast Cancer Survival	females	Morra et al.	additive	1.43577	0.787802	0.0659343	0.126985	187.473
LDL-C levels	females	Breast Cancer Survival	females	meta-analysis	recessive	10.9335	2.78244	4.0957e-05	0.000212976	187.473
LDL-C levels	females	Breast Cancer Survival	females	TCGA-BRCA	recessive	17.2976	7.95263	0.0275906	0.0742091	187.473
LDL-C levels	females	Breast Cancer Survival	females	Bertucci et al.	recessive	10.7424	3.85862	0.00446341	0.0145061	187.473
LDL-C levels	females	Breast Cancer Survival	females	HMF Cohort	recessive	8.22324	4.37409	0.0577008	0.12164	187.473
LDL-C levels	females	Breast Cancer Survival	females	Nik-Zainal et al.	recessive	56.1093	29.0735	0.0512511	0.119331	187.473
LDL-C levels	females	Breast Cancer	females	FinnGen + UKB	additive	-0.471301	0.316989	0.134744	0.226023	187.473
LDL-C levels	females	Coronary Artery Disease	females	Aragam et al.	additive	-0.0506649	0.391198	0.896948	0.956812	187.473
LDL-C levels	females	Coronary Artery Disease	all	Aragam et al.	additive	0.648599	0.185669	0.000302829	0.00127679	187.473
LDL-C levels	females	Breast Cancer Survival	females	FinnGen	additive	0.350686	3.02629	0.907744	0.956812	187.473
LDL-C levels	females	Breast Cancer Survival	females	FinnGen	recessive	-1.66928	9.8265	0.865098	0.956812	187.473
LDL-C levels	all	Breast Cancer Survival	females	Morra et al.	additive	1.34671	0.735067	0.0659343	0.126985	456.357
LDL-C levels	all	Breast Cancer Survival	females	meta-analysis	recessive	10.2553	2.54573	4.0957e-05	0.000212976	456.357
LDL-C levels	all	Breast Cancer Survival	females	TCGA-BRCA	recessive	16.2246	7.40366	0.0275906	0.0742091	456.357
LDL-C levels	all	Breast Cancer Survival	females	Bertucci et al.	recessive	10.0761	3.57492	0.00446341	0.0145061	456.357
LDL-C levels	all	Breast Cancer Survival	females	HMF Cohort	recessive	7.71315	4.07991	0.0577008	0.12164	456.357
LDL-C levels	all	Breast Cancer Survival	females	Nik-Zainal et al.	recessive	52.6288	27.11	0.0512511	0.119331	456.357
LDL-C levels	all	Breast Cancer	females	FinnGen + UKB	additive	-0.442066	0.296291	0.134744	0.226023	456.357
LDL-C levels	all	Coronary Artery Disease	females	Aragam et al.	additive	-0.0475221	0.366922	0.896948	0.956812	456.357
LDL-C levels	all	Coronary Artery Disease	all	Aragam et al.	additive	0.608366	0.17078	0.000302829	0.00127679	456.357
LDL-C levels	all	Breast Cancer Survival	females	FinnGen	additive	0.328933	2.83851	0.907744	0.956812	456.357
LDL-C levels	all	Breast Cancer Survival	females	FinnGen	recessive	-1.56574	9.21654	0.865098	0.956812	456.357
