# Supplementary material for: PCSK9 and Breast Cancer Survival: A Mendelian Randomization Study
Source: Cancer Epidemiol Biomarkers Prev. 2026 Mar 23;35(6):873–82. doi: 10.1158/1055-9965.EPI-25-1569 (PMC13227093; doi:10.1158/1055-9965.EPI-25-1569)
Supplement: Table S5 — shows the MR results of the multiple SNPs analysis. [file epi-25-1569_table_s5_suppst5.xlsx]

## Sheet: S5_MR_QTLs
			Table S5: Results of the MR-IVW analyses using significant QTLs. Two-sample Mendelian Randomization (MR) inverse-variance weighted (IVW) or ratio estimates. If more than 1 SNP was available, IVW was used. In case of only one independent SNP, the MR-ratio method was used (see column "method"). beta = coefficient in MR-IVW or the ratio, se = standard error of the beta coefficient, pval = p-value, p…
exposure	exposursSetting	exposureInstruments	outcome	outcomeSex	outcomeSource	nSNPs	method	beta	se	pval	pval_adj	FStat	Q	pval_Q
PCSK9 PE levels	all	PCSK9	Breast Cancer Survival	females	Morra et al.	4	MR-IVW	-0.204936	0.191939	0.28565	0.469067	310.62	0.524353	0.913509
PCSK9 PE levels	all	PCSK9	Breast Cancer	females	FinnGen + UKB	4	MR-IVW	-0.0135682	0.0938821	0.885087	0.956852	310.62	5.86297	0.118471
PCSK9 PE levels	all	PCSK9	Coronary Artery Disease	females	Aragam et al.	4	MR-IVW	0.484507	0.11378	2.06025e-05	0.000139739	310.62	0.834216	0.841267
PCSK9 PE levels	all	PCSK9	Coronary Artery Disease	all	Aragam et al.	4	MR-IVW	0.70461	0.0764268	2.98739e-20	5.17815e-19	310.62	6.76682	0.0797132
PCSK9 PE levels	all	PCSK9	Breast Cancer Survival	females	FinnGen	4	MR-IVW	-0.36534	0.610056	0.549264	0.794911	310.62	0.316826	0.956833
PCSK9 PE levels	females	PCSK9	Breast Cancer Survival	females	Morra et al.	4	MR-IVW	-0.216528	0.20771	0.297201	0.477972	120.481	0.577654	0.901528
PCSK9 PE levels	females	PCSK9	Breast Cancer	females	FinnGen + UKB	4	MR-IVW	-0.0031171	0.100375	0.975226	0.975226	120.481	5.90189	0.116482
PCSK9 PE levels	females	PCSK9	Coronary Artery Disease	females	Aragam et al.	4	MR-IVW	0.528257	0.124412	2.17602e-05	0.000141441	120.481	0.938309	0.816174
PCSK9 PE levels	females	PCSK9	Coronary Artery Disease	all	Aragam et al.	4	MR-IVW	0.758227	0.111584	1.08213e-11	1.29855e-10	120.481	12.1094	0.00701777
PCSK9 PE levels	females	PCSK9	Breast Cancer Survival	females	FinnGen	4	MR-IVW	-0.397246	0.648652	0.540261	0.794911	120.481	0.300407	0.959952
PCSK9 GE levels	Adipose Visceral Omentum	PCSK9	Breast Cancer Survival	females	Morra et al.	1	MR-ratio	-0.0266446	0.0327217	0.415485	0.649278	165.767
PCSK9 GE levels	Adipose Visceral Omentum	PCSK9	Breast Cancer	females	FinnGen + UKB	1	MR-ratio	-0.0316554	0.0168326	0.0600261	0.139957	165.767
PCSK9 GE levels	Adipose Visceral Omentum	PCSK9	Coronary Artery Disease	females	Aragam et al.	1	MR-ratio	0.0688291	0.0210932	0.00110205	0.00520971	165.767
PCSK9 GE levels	Adipose Visceral Omentum	PCSK9	Coronary Artery Disease	all	Aragam et al.	1	MR-ratio	0.048372	0.0099193	1.07956e-06	9.75432e-06	165.767
PCSK9 GE levels	Adipose Visceral Omentum	PCSK9	Breast Cancer Survival	females	FinnGen	1	MR-ratio	-0.0445567	0.158644	0.778818	0.956852	165.767
PCSK9 GE levels	Brain Cerebellar Hemisphere	PCSK9	Breast Cancer Survival	females	Morra et al.	1	MR-ratio	0.0141713	0.0482607	0.769033	0.956852	82.7924
PCSK9 GE levels	Brain Cerebellar Hemisphere	PCSK9	Breast Cancer	females	FinnGen + UKB	1	MR-ratio	-0.0140568	0.0208541	0.500276	0.750414	82.7924
PCSK9 GE levels	Brain Cerebellar Hemisphere	PCSK9	Coronary Artery Disease	females	Aragam et al.	1	MR-ratio	0.0441788	0.0248745	0.0757216	0.155429	82.7924
PCSK9 GE levels	Brain Cerebellar Hemisphere	PCSK9	Coronary Artery Disease	all	Aragam et al.	1	MR-ratio	0.0284141	0.0115477	0.0138712	0.0450813	82.7924
PCSK9 GE levels	Brain Cerebellar Hemisphere	PCSK9	Breast Cancer Survival	females	FinnGen	1	MR-ratio	0.0786012	0.205749	0.702443	0.92085	82.7924
PCSK9 GE levels	Brain Cerebellum	PCSK9	Breast Cancer Survival	females	Morra et al.	1	MR-ratio	0.010599	0.0360934	0.769021	0.956852	92.2522
PCSK9 GE levels	Brain Cerebellum	PCSK9	Breast Cancer	females	FinnGen + UKB	1	MR-ratio	-0.0105134	0.0155929	0.500156	0.750414	92.2522
PCSK9 GE levels	Brain Cerebellum	PCSK9	Coronary Artery Disease	females	Aragam et al.	1	MR-ratio	0.0330424	0.0185678	0.0751499	0.155429	92.2522
PCSK9 GE levels	Brain Cerebellum	PCSK9	Coronary Artery Disease	all	Aragam et al.	1	MR-ratio	0.0212516	0.00860437	0.0135166	0.0448636	92.2522
PCSK9 GE levels	Brain Cerebellum	PCSK9	Breast Cancer Survival	females	FinnGen	1	MR-ratio	0.0587877	0.153871	0.702418	0.92085	92.2522
PCSK9 GE levels	Lung	PCSK9	Breast Cancer Survival	females	Morra et al.	1	MR-ratio	-0.0618413	0.0657857	0.347196	0.552679	112.9
PCSK9 GE levels	Lung	PCSK9	Breast Cancer	females	FinnGen + UKB	1	MR-ratio	0.00113832	0.0340836	0.973357	0.975226	112.9
PCSK9 GE levels	Lung	PCSK9	Coronary Artery Disease	females	Aragam et al.	1	MR-ratio	0.167165	0.045286	0.000223102	0.00128903	112.9
PCSK9 GE levels	Lung	PCSK9	Coronary Artery Disease	all	Aragam et al.	1	MR-ratio	0.176437	0.0254724	4.31149e-12	5.60494e-11	112.9
PCSK9 GE levels	Lung	PCSK9	Breast Cancer Survival	females	FinnGen	1	MR-ratio	0.227501	0.321263	0.478855	0.739618	112.9
PCSK9 GE levels	Nerve Tibial	PCSK9	Breast Cancer Survival	females	Morra et al.	2	MR-IVW	-0.0268825	0.0234768	0.252182	0.418514	264.717	0.329204	0.566128
PCSK9 GE levels	Nerve Tibial	PCSK9	Breast Cancer	females	FinnGen + UKB	2	MR-IVW	-0.00600767	0.0120102	0.616924	0.867029	264.717	2.4329	0.118813
PCSK9 GE levels	Nerve Tibial	PCSK9	Coronary Artery Disease	females	Aragam et al.	2	MR-IVW	0.0706564	0.0147746	1.73303e-06	1.35177e-05	264.717	2.19129	0.138793
PCSK9 GE levels	Nerve Tibial	PCSK9	Coronary Artery Disease	all	Aragam et al.	2	MR-IVW	0.0692969	0.00672738	6.99375e-25	1.36378e-23	264.717	1.94289	0.163355
PCSK9 GE levels	Nerve Tibial	PCSK9	Breast Cancer Survival	females	FinnGen	2	MR-IVW	0.0495007	0.113759	0.663462	0.900001	264.717	0.940734	0.332089
PCSK9 GE levels	Pancreas	PCSK9	Breast Cancer Survival	females	Morra et al.	1	MR-ratio	0.00346582	0.0802778	0.965564	0.975226	32.1047
PCSK9 GE levels	Pancreas	PCSK9	Breast Cancer	females	FinnGen + UKB	1	MR-ratio	-0.00503252	0.0350951	0.885977	0.956852	32.1047
PCSK9 GE levels	Pancreas	PCSK9	Coronary Artery Disease	females	Aragam et al.	1	MR-ratio	0.0766927	0.0435883	0.0784958	0.158272	32.1047
PCSK9 GE levels	Pancreas	PCSK9	Coronary Artery Disease	all	Aragam et al.	1	MR-ratio	0.0378104	0.0197948	0.0561178	0.138958	32.1047
PCSK9 GE levels	Pancreas	PCSK9	Breast Cancer Survival	females	FinnGen	1	MR-ratio	-0.0166232	0.351853	0.962318	0.975226	32.1047
PCSK9 GE levels	Spleen	PCSK9	Breast Cancer Survival	females	Morra et al.	1	MR-ratio	-0.042033	0.0774973	0.587557	0.833262	41.0838
PCSK9 GE levels	Spleen	PCSK9	Breast Cancer	females	FinnGen + UKB	1	MR-ratio	-0.0655121	0.0329525	0.0468032	0.128093	41.0838
PCSK9 GE levels	Spleen	PCSK9	Coronary Artery Disease	females	Aragam et al.	1	MR-ratio	0.0612782	0.0409206	0.134266	0.24025	41.0838
PCSK9 GE levels	Spleen	PCSK9	Coronary Artery Disease	all	Aragam et al.	1	MR-ratio	0.131717	0.0274035	1.53521e-06	1.26048e-05	41.0838
PCSK9 GE levels	Spleen	PCSK9	Breast Cancer Survival	females	FinnGen	1	MR-ratio	-0.0106036	0.293507	0.971181	0.975226	41.0838
PCSK9 GE levels	Whole Blood	PCSK9	Breast Cancer Survival	females	Morra et al.	2	MR-IVW	-0.0889643	0.0840515	0.28985	0.471006	59.9147	0.0943762	0.758686
PCSK9 GE levels	Whole Blood	PCSK9	Breast Cancer	females	FinnGen + UKB	2	MR-IVW	-0.0636549	0.0375174	0.0897576	0.16767	59.9147	1.5449	0.21389
PCSK9 GE levels	Whole Blood	PCSK9	Coronary Artery Disease	females	Aragam et al.	2	MR-IVW	0.16047	0.0474013	0.000710899	0.00357743	59.9147	5.38433	0.0203184
PCSK9 GE levels	Whole Blood	PCSK9	Coronary Artery Disease	all	Aragam et al.	2	MR-IVW	0.234464	0.0215742	1.64115e-27	3.65741e-26	59.9147	9.67878	0.00186408
PCSK9 GE levels	Whole Blood	PCSK9	Breast Cancer Survival	females	FinnGen	2	MR-IVW	0.140641	0.351584	0.689141	0.918855	59.9147	0.411928	0.520993
LDL-C levels	females	genome-wide	Breast Cancer Survival	females	Morra et al.	168	MR-IVW	0.00538217	0.0346325	0.8765	0.956852	400.188	202.281	0.0325138
LDL-C levels	females	genome-wide	Breast Cancer	females	FinnGen + UKB	168	MR-IVW	0.0134002	0.0246037	0.586001	0.833262	400.188	360.899	2.55273e-16
LDL-C levels	females	genome-wide	Coronary Artery Disease	females	Aragam et al.	168	MR-IVW	0.354209	0.0397777	5.35175e-19	8.34873e-18	400.188	603.66	9.98458e-51
LDL-C levels	females	genome-wide	Coronary Artery Disease	all	Aragam et al.	168	MR-IVW	0.435245	0.0329682	8.54617e-40	3.33301e-38	400.188	1931.02	2.1355e-297
LDL-C levels	females	genome-wide	Breast Cancer Survival	females	FinnGen	168	MR-IVW	-0.0149051	0.157052	0.92439	0.961365	400.188	110.812	0.99974
LDL-C levels	females	PCSK9	Breast Cancer Survival	females	Morra et al.	12	MR-IVW	-0.230327	0.12732	0.0704453	0.154781	483.083	3.79274	0.975592
LDL-C levels	females	PCSK9	Breast Cancer	females	FinnGen + UKB	12	MR-IVW	-0.0248317	0.0562278	0.658759	0.900001	483.083	15.1258	0.176812
LDL-C levels	females	PCSK9	Coronary Artery Disease	females	Aragam et al.	12	MR-IVW	0.489155	0.0829804	3.75061e-09	3.90064e-08	483.083	12.665	0.315782
LDL-C levels	females	PCSK9	Coronary Artery Disease	all	Aragam et al.	12	MR-IVW	0.640497	0.0403266	8.34693e-57	6.51061e-55	483.083	14.9141	0.186462
LDL-C levels	females	PCSK9	Breast Cancer Survival	females	FinnGen	12	MR-IVW	-0.139712	0.436438	0.748879	0.956852	483.083	7.88858	0.723248
LDL-C levels	females	HMGCR	Breast Cancer Survival	females	Morra et al.	8	MR-IVW	-0.514488	0.18273	0.0048691	0.0183649	259.235	2.21175	0.947197
LDL-C levels	females	HMGCR	Breast Cancer	females	FinnGen + UKB	8	MR-IVW	0.204598	0.0990704	0.038906	0.108381	259.235	8.21498	0.31402
LDL-C levels	females	HMGCR	Coronary Artery Disease	females	Aragam et al.	8	MR-IVW	0.0968052	0.150837	0.521011	0.774073	259.235	11.2351	0.128688
LDL-C levels	females	HMGCR	Coronary Artery Disease	all	Aragam et al.	8	MR-IVW	0.356633	0.0804915	9.39282e-06	6.66037e-05	259.235	15.7457	0.0275442
LDL-C levels	females	HMGCR	Breast Cancer Survival	females	FinnGen	8	MR-IVW	-0.106574	1.3123	0.935274	0.966243	259.235	16.8577	0.0183374
LDL-C levels	all	genome-wide	Breast Cancer Survival	females	Morra et al.	267	MR-IVW	-0.014765	0.0355257	0.677692	0.911379	448.138	277.471	0.301819
LDL-C levels	all	genome-wide	Breast Cancer	females	FinnGen + UKB	267	MR-IVW	0.00575479	0.0260671	0.825273	0.956852	448.138	543.804	3.12003e-21
LDL-C levels	all	genome-wide	Coronary Artery Disease	females	Aragam et al.	267	MR-IVW	0.358022	0.0442173	5.63898e-16	7.9971e-15	448.138	986.449	2.3093e-83
LDL-C levels	all	genome-wide	Coronary Artery Disease	all	Aragam et al.	267	MR-IVW	0.464632	0.0379355	1.72263e-34	5.37461e-33	448.138	3394.05	0
LDL-C levels	all	genome-wide	Breast Cancer Survival	females	FinnGen	267	MR-IVW	-0.0181362	0.171412	0.915737	0.958758	448.138	221.643	0.977913
LDL-C levels	all	PCSK9	Breast Cancer Survival	females	Morra et al.	21	MR-IVW	-0.200561	0.124587	0.10744	0.194891	622.274	11.3937	0.935367
LDL-C levels	all	PCSK9	Breast Cancer	females	FinnGen + UKB	21	MR-IVW	-0.0160917	0.0521311	0.757566	0.956852	622.274	24.1668	0.235181
LDL-C levels	all	PCSK9	Coronary Artery Disease	females	Aragam et al.	21	MR-IVW	0.501325	0.0747404	1.97913e-11	2.20532e-10	622.274	19.3451	0.499504
LDL-C levels	all	PCSK9	Coronary Artery Disease	all	Aragam et al.	21	MR-IVW	0.641288	0.0335238	1.43796e-81	2.24321e-79	622.274	15.8907	0.723384
LDL-C levels	all	PCSK9	Breast Cancer Survival	females	FinnGen	21	MR-IVW	-0.197729	0.433124	0.648018	0.894609	622.274	12.7343	0.888491
LDL-C levels	all	HMGCR	Breast Cancer Survival	females	Morra et al.	14	MR-IVW	-0.560796	0.190478	0.00323842	0.0132946	289.619	12.7184	0.469788
LDL-C levels	all	HMGCR	Breast Cancer	females	FinnGen + UKB	14	MR-IVW	0.220993	0.0941929	0.0189674	0.0580179	289.619	11.6086	0.559972
LDL-C levels	all	HMGCR	Coronary Artery Disease	females	Aragam et al.	14	MR-IVW	0.116525	0.143323	0.416204	0.649278	289.619	17.4834	0.178137
LDL-C levels	all	HMGCR	Coronary Artery Disease	all	Aragam et al.	14	MR-IVW	0.381552	0.0783745	1.1255e-06	9.75432e-06	289.619	25.7201	0.0185329
LDL-C levels	all	HMGCR	Breast Cancer Survival	females	FinnGen	14	MR-IVW	-0.369003	1.03409	0.721212	0.937575	289.619	18.3061	0.146241
LDL-C levels	females	PCSK9 and HMGCR	Breast Cancer Survival	females	Morra et al.	20	MR-IVW	-0.323196	0.104463	0.00197558	0.00906443	393.544	7.63244	0.990002
LDL-C levels	females	PCSK9 and HMGCR	Breast Cancer	females	FinnGen + UKB	20	MR-IVW	0.0246412	0.0518074	0.634338	0.883542	393.544	28.2775	0.0782322
LDL-C levels	females	PCSK9 and HMGCR	Coronary Artery Disease	females	Aragam et al.	20	MR-IVW	0.37274	0.083555	8.15712e-06	6.05958e-05	393.544	31.5375	0.0352117
LDL-C levels	females	PCSK9 and HMGCR	Coronary Artery Disease	all	Aragam et al.	20	MR-IVW	0.557041	0.0473998	6.89876e-32	1.79368e-30	393.544	50.4107	0.000114005
LDL-C levels	females	PCSK9 and HMGCR	Breast Cancer Survival	females	FinnGen	20	MR-IVW	-0.132742	0.442621	0.764254	0.956852	393.544	24.7475	0.169024
LDL-C levels	all	PCSK9 and HMGCR	Breast Cancer Survival	females	Morra et al.	35	MR-IVW	-0.308498	0.104264	0.00308842	0.0130214	489.212	26.6172	0.812536
LDL-C levels	all	PCSK9 and HMGCR	Breast Cancer	females	FinnGen + UKB	35	MR-IVW	0.0318538	0.0464183	0.492565	0.750414	489.212	40.8295	0.195405
LDL-C levels	all	PCSK9 and HMGCR	Coronary Artery Disease	females	Aragam et al.	35	MR-IVW	0.398279	0.072694	4.28107e-08	4.17404e-07	489.212	43.9269	0.118515
LDL-C levels	all	PCSK9 and HMGCR	Coronary Artery Disease	all	Aragam et al.	35	MR-IVW	0.572257	0.0373772	6.52262e-53	3.39176e-51	489.212	57.5648	0.00701302
LDL-C levels	all	PCSK9 and HMGCR	Breast Cancer Survival	females	FinnGen	35	MR-IVW	-0.231658	0.387858	0.550323	0.794911	489.212	31.0713	0.611928
