# Supplementary material for: PCSK9 and Breast Cancer Survival: A Mendelian Randomization Study
Source: Cancer Epidemiol Biomarkers Prev. 2026 Mar 23;35(6):873–82. doi: 10.1158/1055-9965.EPI-25-1569 (PMC13227093; doi:10.1158/1055-9965.EPI-25-1569)
Supplement: Table S6 — shows the MVMR results. [file epi-25-1569_table_s6_suppst6.xlsx]

## Sheet: S6_MVMR
Table S6: Results of the MVMR analyses. Inverse-variance weighted (IVW) two-sample multivariable Mendelian randomization (MVMR) estimates of PCSK9 (exp1) and LDL-C (exp2) levels on outcomes. The "instrumentLocus" column indicates which SNP set was used, and condFStat is the conditional F-statistic in the MVMR (instrument strength). For all other column annotation, please see Table S5.
outcome	outcomeSex	outcomeSource	exposureSex	instrumentLocus	nSNPs	exposure1	beta_exp1	se_exp1	pval_exp1	pval_adj_exp1	condFStat_exp1	exposure2	beta_exp2	se_exp2	pval_exp2	pval_adj_exp2	condFStat_exp2	Q	pval_Q
Breast Cancer Survival	females	Morra et al.	females	PCSK9	4	PCSK9	0.420449	0.924976	0.649432	0.875316	9.15831	LDLC	-0.495523	0.701189	0.479759	0.840977	9.27887	0.0782428	0.961634
Breast Cancer	females	FinnGen + UKB	females	PCSK9	4	PCSK9	0.0681546	0.676704	0.919776	0.919776	9.15831	LDLC	-0.0548886	0.512529	0.914715	0.949258	9.27887	5.86824	0.0531776
Coronary Artery Disease	females	Aragam et al.	females	PCSK9	4	PCSK9	0.63455	0.470238	0.177201	0.393781	9.15831	LDLC	-0.0841246	0.358902	0.814679	0.949258	9.27887	0.883369	0.642953
Coronary Artery Disease	all	Aragam et al.	females	PCSK9	4	PCSK9	0.138917	0.268579	0.604996	0.875316	9.15831	LDLC	0.48914	0.204871	0.016961	0.0565366	9.27887	3.14512	0.207513
Breast Cancer Survival	females	FinnGen	females	PCSK9	4	PCSK9	1.22594	3.86882	0.751337	0.875316	9.15831	LDLC	-1.24425	2.92366	0.670414	0.939334	9.27887	0.119289	0.942099
Breast Cancer Survival	females	Morra et al.	females	PCSK9_HMGCR	20	PCSK9	0.432053	0.29127	0.137984	0.393781	11.1487	LDLC	-0.509494	0.163359	0.00181553	0.00907765	11.2215	5.43214	0.99801
Breast Cancer	females	FinnGen + UKB	females	PCSK9_HMGCR	20	PCSK9	-0.184942	0.156475	0.237235	0.47447	11.1487	LDLC	0.123152	0.0978568	0.208213	0.416426	11.2215	26.241	0.0943748
Coronary Artery Disease	females	Aragam et al.	females	PCSK9_HMGCR	20	PCSK9	0.381911	0.229552	0.0961679	0.384672	11.1487	LDLC	0.201579	0.130273	0.121778	0.270619	11.2215	27.3342	0.0729374
Coronary Artery Disease	all	Aragam et al.	females	PCSK9_HMGCR	20	PCSK9	0.300576	0.120336	0.0124965	0.124965	11.1487	LDLC	0.421794	0.0685049	7.40704e-10	7.40704e-09	11.2215	37.4352	0.00459718
Breast Cancer Survival	females	FinnGen	females	PCSK9_HMGCR	20	PCSK9	-0.59569	1.3933	0.668986	0.875316	11.1487	LDLC	0.188331	0.876746	0.829918	0.949258	11.2215	24.4987	0.139359
Breast Cancer Survival	females	Morra et al.	all	PCSK9	4	PCSK9	0.410692	0.942333	0.662964	0.875316	19.3558	LDLC	-0.518348	0.776795	0.504586	0.840977	19.3408	0.0790757	0.961234
Breast Cancer	females	FinnGen + UKB	all	PCSK9	4	PCSK9	-0.121066	0.690362	0.860792	0.906097	19.3558	LDLC	0.0892384	0.565192	0.874543	0.949258	19.3408	5.79079	0.0552773
Coronary Artery Disease	females	Aragam et al.	all	PCSK9	4	PCSK9	0.660319	0.477337	0.166561	0.393781	19.3558	LDLC	-0.150885	0.39785	0.704501	0.939334	19.3408	0.690384	0.708084
Coronary Artery Disease	all	Aragam et al.	all	PCSK9	4	PCSK9	0.199559	0.217505	0.358884	0.652517	19.3558	LDLC	0.432408	0.181052	0.016926	0.0565366	19.3408	1.06279	0.587784
Breast Cancer Survival	females	FinnGen	all	PCSK9	4	PCSK9	1.53871	4.00151	0.700585	0.875316	19.3558	LDLC	-1.57228	3.26566	0.63019	0.939334	19.3408	0.0850232	0.958379
Breast Cancer Survival	females	Morra et al.	all	PCSK9_HMGCR	35	PCSK9	0.518078	0.277118	0.0615498	0.337402	15.2384	LDLC	-0.55949	0.169987	0.000996974	0.00664649	15.2375	23.122	0.899675
Breast Cancer	females	FinnGen + UKB	all	PCSK9_HMGCR	35	PCSK9	-0.238812	0.130608	0.0674803	0.337402	15.2384	LDLC	0.171053	0.088382	0.0529433	0.132358	15.2375	37.0736	0.286538
Coronary Artery Disease	females	Aragam et al.	all	PCSK9_HMGCR	35	PCSK9	0.289766	0.194526	0.13633	0.393781	15.2384	LDLC	0.251761	0.121558	0.0383486	0.109567	15.2375	41.1593	0.155676
Coronary Artery Disease	all	Aragam et al.	all	PCSK9_HMGCR	35	PCSK9	0.269265	0.0921779	0.00348743	0.0697486	15.2384	LDLC	0.435624	0.0577186	4.4412e-14	8.88239e-13	15.2375	45.738	0.0691719
Breast Cancer Survival	females	FinnGen	all	PCSK9_HMGCR	35	PCSK9	-0.308622	1.14649	0.787785	0.875316	15.2384	LDLC	-0.0496125	0.779603	0.949258	0.949258	15.2375	30.9989	0.567058
